# Supplementary material for: Bis(ethyl­enediammonium) tetra­deca­borate
Source: Acta Crystallogr Sect E Struct Rep Online. 2010 Mar 13;66(Pt 4):o798–9. doi: 10.1107/S1600536810008494 (PMC2983971; doi:10.1107/S1600536810008494)
Supplement: Supplementary file 1 [file e-66-0o798-sup1.cif]

##############################################################################
###                                                                        ###
###        Electronic paper (Acta Crystallographica Section E)             ###
###                                                                        ###
##############################################################################
#                                                                            #
# This CIF contains the data in a paper accepted for publication in Acta     #
# Crystallographica Section E. It conforms to the requirements of Notes      #
# for Authors for Section E, and has been peer reviewed under the auspices   #
# of the IUCr Commission on Journals.                                        #
#                                                                            #
# Full details of the Crystallographic Information File format               #
# are given in the paper "The Crystallographic Information File (CIF):       #
# a New Standard Archive File for Crystallography" by S. R. Hall, F. H.      #
# Allen and I. D. Brown [Acta Cryst. (1991), A47, 655-685].                  #
#                                                                            #
# The current version of the core CIF dictionary is obtainable from          #
# ftp://ftp.iucr.org/pub/cif_core.dic. The current version number is 2.4.    #
#                                                                            #
# Software is freely available for graphical display of the structure(s) in  #
# this CIF.  For information consult the CIF home page http://www.iucr.org/  #
# cif/home.html                                                              #
#                                                                            #
# This file may be used for bona fide research purposes within the           #
# scientific community so long as proper attribution is given to the journal # 
# article from which it was obtained.                                        #
#                                                                            #
##############################################################################
                                             
data_global
_audit_creation_method     SHELXL-97
_journal_date_recd_electronic     2010-02-25
_journal_date_accepted     2010-03-05
_journal_name_full     'Acta Crystallographica, Section E'
_journal_year     2010
_journal_volume     66
_journal_issue      4
_journal_page_first     o798
_journal_page_last     o799
_journal_paper_category     QO
_journal_coeditor_code     HY2288
_publ_contact_author_name     'Ph.D. Guo-Ming Wang'
_publ_contact_author_address
;
Department of Chemistry
Teachers College of Qingdao University
Qingdao, Shandong 266071
People's Republic of China
;
_publ_contact_author_email     gmwang_pub@163.com
_publ_contact_author_phone     '+86 532 85956024'
_publ_section_title
;
Bis(ethylenediammonium) tetradecaborate
;
loop_
    _publ_author_name
    _publ_author_address
    'Guo-Ming Wang'
;
Department of Chemistry
Teachers College of Qingdao University
Qingdao, Shandong 266071
People's Republic of China
;
    'Pei Wang'
;
Department of Chemistry
Teachers College of Qingdao University
Qingdao, Shandong 266071
People's Republic of China
;
    'Zeng-Xin Li'
;
Department of Chemistry
Teachers College of Qingdao University
Qingdao, Shandong 266071
People's Republic of China
;
    'Hui Li'
;
Department of Chemistry
Teachers College of Qingdao University
Qingdao, Shandong 266071
People's Republic of China
;
    'Hui-Luan Liu'
;
Department of Chemistry
Teachers College of Qingdao University
Qingdao, Shandong 266071
People's Republic of China
;
data_I
_audit_creation_method     SHELXL-97
_chemical_name_systematic
;
Bis(ethylenediammonium) tetradecaborate
;
_chemical_name_common     ?
_chemical_formula_moiety     '2(C2 H10 N2 2+), B14 H6 O26 4-'
_chemical_formula_sum     'C4 H26 B14 N4 O26'
_chemical_formula_iupac     '2C2 H10 N2 2+, B14 H6 O26 4-'
_chemical_formula_weight     697.63
_chemical_melting_point     ?
_symmetry_cell_setting     Triclinic
_symmetry_space_group_name_H-M     'P -1'
_symmetry_space_group_name_Hall     '-P 1'
loop_
    _symmetry_equiv_pos_as_xyz
    'x, y, z'
    '-x, -y, -z'
_cell_length_a     8.4849(3)
_cell_length_b     8.8387(3)
_cell_length_c     10.0406(2)
_cell_angle_alpha     95.085(2)
_cell_angle_beta     96.942(3)
_cell_angle_gamma     116.856(4)
_cell_volume     658.08(3)
_cell_formula_units_Z     1
_cell_measurement_reflns_used     5101
_cell_measurement_theta_min     2.07
_cell_measurement_theta_max     26.00
_cell_measurement_temperature     293(2)
_exptl_crystal_description     Prism
_exptl_crystal_colour     Colorless
_exptl_crystal_size_max     0.28
_exptl_crystal_size_mid     0.13
_exptl_crystal_size_min     0.04
_exptl_crystal_density_diffrn     1.760
_exptl_crystal_density_meas     ?
_exptl_crystal_density_method     'not measured'
_exptl_crystal_F_000     356
_exptl_absorpt_coefficient_mu     0.164
_exptl_absorpt_correction_type     multi-scan
_exptl_absorpt_process_details     '(SADABS; Sheldrick, 1996)'
_exptl_absorpt_correction_T_min     0.9556
_exptl_absorpt_correction_T_max     0.9935
_diffrn_ambient_temperature     293(2)
_diffrn_radiation_type     MoK\a
_diffrn_radiation_wavelength     0.71073
_diffrn_radiation_source     'fine-focus sealed tube'
_diffrn_radiation_monochromator     graphite
_diffrn_measurement_device_type     'Bruker SMART APEX CCD'
_diffrn_measurement_method     '\f and \w scans'
_diffrn_detector_area_resol_mean     ?
_diffrn_reflns_number     5101
_diffrn_reflns_av_R_equivalents     0.0277
_diffrn_reflns_av_sigmaI/netI     0.0452
_diffrn_reflns_theta_min     2.07
_diffrn_reflns_theta_max     26.00
_diffrn_reflns_theta_full     26.00
_diffrn_measured_fraction_theta_max     0.982
_diffrn_measured_fraction_theta_full     0.982
_diffrn_reflns_limit_h_min     -10
_diffrn_reflns_limit_h_max     10
_diffrn_reflns_limit_k_min     -10
_diffrn_reflns_limit_k_max     10
_diffrn_reflns_limit_l_min     -12
_diffrn_reflns_limit_l_max     12
_diffrn_standards_number     ?
_diffrn_standards_interval_count     ?
_diffrn_standards_interval_time     ?
_diffrn_standards_decay_%     ?
_reflns_number_total     2541
_reflns_number_gt     2033
_reflns_threshold_expression     I>2\s(I)
_refine_ls_structure_factor_coef     Fsqd
_refine_ls_matrix_type     full
_refine_ls_R_factor_all     0.0561
_refine_ls_R_factor_gt     0.0431
_refine_ls_wR_factor_gt     0.1007
_refine_ls_wR_factor_ref     0.1074
_refine_ls_goodness_of_fit_ref     1.033
_refine_ls_restrained_S_all     1.033
_refine_ls_number_reflns     2541
_refine_ls_number_parameters     217
_refine_ls_number_restraints     0
_refine_ls_hydrogen_treatment     constr
_refine_ls_weighting_scheme     calc
_refine_ls_weighting_details
         'calc w=1/[\s^2^(Fo^2^)+(0.0518P)^2^+0.1264P] where P=(Fo^2^+2Fc^2^)/3'
_atom_sites_solution_hydrogens     geom
_atom_sites_solution_primary     direct
_atom_sites_solution_secondary     difmap
_refine_ls_shift/su_max     0.000
_refine_ls_shift/su_mean     0.000
_refine_diff_density_max     0.243
_refine_diff_density_min     -0.270
_refine_ls_extinction_method     none
_refine_ls_extinction_coef     ?
loop_
    _atom_type_symbol
    _atom_type_description
    _atom_type_scat_dispersion_real
    _atom_type_scat_dispersion_imag
    _atom_type_scat_source
    'C' 'C' 0.0033 0.0016
                         'International Tables Vol C Tables 4.2.6.8 and 6.1.1.4'
    'H' 'H' 0.0000 0.0000
                         'International Tables Vol C Tables 4.2.6.8 and 6.1.1.4'
    'B' 'B' 0.0013 0.0007
                         'International Tables Vol C Tables 4.2.6.8 and 6.1.1.4'
    'N' 'N' 0.0061 0.0033
                         'International Tables Vol C Tables 4.2.6.8 and 6.1.1.4'
    'O' 'O' 0.0106 0.0060
                         'International Tables Vol C Tables 4.2.6.8 and 6.1.1.4'
_computing_data_collection     'SMART (Bruker, 2007)'
_computing_cell_refinement     'SAINT-Plus (Bruker, 2007)'
_computing_data_reduction     'SAINT-Plus (Bruker, 2007)'
_computing_structure_solution     'SHELXS97 (Sheldrick, 2008)'
_computing_structure_refinement     'SHELXL97 (Sheldrick, 2008)'
_computing_molecular_graphics
                     'SHELXTL (Sheldrick, 2008) and DIAMOND (Brandenburg, 1999)'
_computing_publication_material     'SHELXTL (Sheldrick, 2008)'
loop_
    _atom_site_type_symbol
    _atom_site_label
    _atom_site_fract_x
    _atom_site_fract_y
    _atom_site_fract_z
    _atom_site_U_iso_or_equiv
    _atom_site_adp_type
    _atom_site_calc_flag
    _atom_site_refinement_flags
    _atom_site_occupancy
    _atom_site_disorder_assembly
    _atom_site_disorder_group
    B B1 -0.5849(3) -0.5170(3) 0.8129(2) 0.0190(5) Uani d . 1 . .
    B B2 -0.4605(3) -0.2456(3) 0.9547(2) 0.0180(5) Uani d . 1 . .
    B B3 -0.2914(3) -0.2948(3) 0.7854(2) 0.0166(5) Uani d . 1 . .
    B B4 -0.2007(3) -0.1473(3) 0.5881(2) 0.0166(5) Uani d . 1 . .
    B B5 0.0303(3) -0.1771(3) 0.7443(2) 0.0175(5) Uani d . 1 . .
    B B6 0.3485(3) 0.0104(3) 0.8520(2) 0.0174(5) Uani d . 1 . .
    B B7 0.2775(3) -0.2278(3) 0.6835(2) 0.0189(5) Uani d . 1 . .
    O O1 -0.73216(19) -0.67207(18) 0.76829(15) 0.0286(4) Uani d . 1 . .
    H H1F -0.7172 -0.7203 0.7011 0.043 Uiso calc R 1 . .
    O O2 -0.42739(18) -0.47558(17) 0.77218(13) 0.0203(3) Uani d . 1 . .
    O O3 -0.60553(17) -0.40525(18) 0.90605(14) 0.0232(3) Uani d . 1 . .
    O O4 -0.48111(18) -0.15100(18) 1.06075(14) 0.0211(3) Uani d . 1 . .
    O O5 -0.31106(17) -0.18999(17) 0.90041(13) 0.0188(3) Uani d . 1 . .
    O O6 -0.11436(17) -0.27927(17) 0.80925(13) 0.0175(3) Uani d . 1 . .
    O O7 -0.32891(17) -0.23425(18) 0.65880(13) 0.0218(3) Uani d . 1 . .
    O O8 -0.25158(18) -0.10364(18) 0.46895(14) 0.0245(4) Uani d . 1 . .
    H H8A -0.1620 -0.0404 0.4401 0.037 Uiso calc R 1 . .
    O O9 -0.02594(18) -0.10073(19) 0.63517(14) 0.0246(4) Uani d . 1 . .
    O O10 0.10144(17) -0.28587(18) 0.68168(14) 0.0230(3) Uani d . 1 . .
    O O11 0.17413(17) -0.03462(17) 0.84417(13) 0.0196(3) Uani d . 1 . .
    O O12 0.40563(17) -0.08058(18) 0.76988(14) 0.0221(3) Uani d . 1 . .
    O O13 0.33259(18) -0.31501(19) 0.59850(14) 0.0248(4) Uani d . 1 . .
    H H13A 0.4399 -0.2832 0.6234 0.037 Uiso calc R 1 . .
    C C1 0.8308(3) 0.2448(3) 0.7230(2) 0.0251(5) Uani d . 1 . .
    H H1A 0.9116 0.2282 0.6699 0.030 Uiso calc R 1 . .
    H H1B 0.7200 0.1376 0.7087 0.030 Uiso calc R 1 . .
    C C2 0.9149(3) 0.2927(3) 0.8712(2) 0.0248(5) Uani d . 1 . .
    H H2A 1.0184 0.4058 0.8868 0.030 Uiso calc R 1 . .
    H H2B 0.8291 0.2977 0.9248 0.030 Uiso calc R 1 . .
    N N1 0.7928(3) 0.3808(2) 0.67745(18) 0.0284(4) Uani d . 1 . .
    H H1C 0.7433 0.3510 0.5897 0.043 Uiso calc R 1 . .
    H H1D 0.8947 0.4789 0.6897 0.043 Uiso calc R 1 . .
    H H1E 0.7173 0.3948 0.7254 0.043 Uiso calc R 1 . .
    N N2 0.9717(2) 0.1666(2) 0.91544(17) 0.0236(4) Uani d . 1 . .
    H H2C 1.0208 0.1977 1.0033 0.035 Uiso calc R 1 . .
    H H2D 1.0518 0.1633 0.8673 0.035 Uiso calc R 1 . .
    H H2E 0.8765 0.0631 0.9024 0.035 Uiso calc R 1 . .
loop_
    _atom_site_aniso_label
    _atom_site_aniso_U_11
    _atom_site_aniso_U_22
    _atom_site_aniso_U_33
    _atom_site_aniso_U_12
    _atom_site_aniso_U_13
    _atom_site_aniso_U_23
    B1 0.0211(12) 0.0190(12) 0.0172(12) 0.0090(10) 0.0043(10) 0.0053(10)
    B2 0.0159(11) 0.0207(12) 0.0179(11) 0.0094(9) 0.0017(9) 0.0020(9)
    B3 0.0139(11) 0.0185(11) 0.0171(11) 0.0069(9) 0.0044(9) 0.0032(9)
    B4 0.0171(11) 0.0167(11) 0.0167(11) 0.0083(9) 0.0042(9) 0.0019(9)
    B5 0.0131(11) 0.0209(12) 0.0183(12) 0.0076(9) 0.0030(9) 0.0035(9)
    B6 0.0175(11) 0.0228(12) 0.0138(11) 0.0103(10) 0.0045(9) 0.0054(9)
    B7 0.0158(11) 0.0266(12) 0.0158(11) 0.0112(10) 0.0024(9) 0.0036(10)
    O1 0.0228(8) 0.0213(8) 0.0322(9) 0.0024(6) 0.0106(7) -0.0046(7)
    O2 0.0184(7) 0.0178(7) 0.0222(8) 0.0061(6) 0.0065(6) 0.0002(6)
    O3 0.0155(7) 0.0220(8) 0.0262(8) 0.0042(6) 0.0069(6) -0.0024(6)
    O4 0.0150(7) 0.0232(8) 0.0213(8) 0.0072(6) 0.0033(6) -0.0041(6)
    O5 0.0158(7) 0.0186(7) 0.0197(7) 0.0063(6) 0.0051(6) -0.0010(6)
    O6 0.0141(7) 0.0220(7) 0.0173(7) 0.0085(6) 0.0040(6) 0.0051(6)
    O7 0.0133(7) 0.0334(8) 0.0201(7) 0.0107(6) 0.0048(6) 0.0096(6)
    O8 0.0175(7) 0.0308(8) 0.0231(8) 0.0081(6) 0.0045(6) 0.0115(6)
    O9 0.0146(7) 0.0334(8) 0.0254(8) 0.0085(6) 0.0063(6) 0.0147(7)
    O10 0.0150(7) 0.0255(8) 0.0251(8) 0.0086(6) 0.0020(6) -0.0056(6)
    O11 0.0141(7) 0.0216(7) 0.0221(8) 0.0085(6) 0.0036(6) -0.0025(6)
    O12 0.0140(7) 0.0267(8) 0.0233(8) 0.0091(6) 0.0027(6) -0.0045(6)
    O13 0.0149(7) 0.0349(9) 0.0233(8) 0.0133(7) -0.0001(6) -0.0064(7)
    C1 0.0281(12) 0.0204(11) 0.0263(12) 0.0123(9) 0.0008(9) 0.0005(9)
    C2 0.0277(12) 0.0251(12) 0.0238(12) 0.0141(10) 0.0047(9) 0.0039(9)
    N1 0.0355(11) 0.0266(10) 0.0234(10) 0.0175(9) -0.0022(8) -0.0021(8)
    N2 0.0239(10) 0.0296(10) 0.0188(9) 0.0133(8) 0.0046(7) 0.0054(8)
loop_
    _geom_bond_atom_site_label_1
    _geom_bond_atom_site_label_2
    _geom_bond_site_symmetry_2
    _geom_bond_distance
    _geom_bond_publ_flag
    B1 O2 . 1.343(3) ?
    B1 O1 . 1.360(3) ?
    B1 O3 . 1.383(3) ?
    B2 O5 . 1.341(3) ?
    B2 O4 . 1.372(3) ?
    B2 O3 . 1.381(3) ?
    B3 O6 . 1.433(3) ?
    B3 O2 . 1.471(3) ?
    B3 O7 . 1.476(3) ?
    B3 O5 . 1.489(3) ?
    B4 O7 . 1.344(3) ?
    B4 O9 . 1.355(3) ?
    B4 O8 . 1.369(3) ?
    B5 O6 . 1.430(3) ?
    B5 O11 . 1.474(3) ?
    B5 O9 . 1.477(3) ?
    B5 O10 . 1.480(3) ?
    B6 O11 . 1.337(3) ?
    B6 O4 2_557 1.372(3) ?
    B6 O12 . 1.376(3) ?
    B7 O10 . 1.340(3) ?
    B7 O13 . 1.359(3) ?
    B7 O12 . 1.386(3) ?
    O1 H1F . 0.8200 ?
    O4 B6 2_557 1.372(3) ?
    O8 H8A . 0.8200 ?
    O13 H13A . 0.8200 ?
    C1 N1 . 1.474(3) ?
    C1 C2 . 1.503(3) ?
    C1 H1A . 0.9700 ?
    C1 H1B . 0.9700 ?
    C2 N2 . 1.481(3) ?
    C2 H2A . 0.9700 ?
    C2 H2B . 0.9700 ?
    N1 H1C . 0.8900 ?
    N1 H1D . 0.8900 ?
    N1 H1E . 0.8900 ?
    N2 H2C . 0.8900 ?
    N2 H2D . 0.8900 ?
    N2 H2E . 0.8900 ?
loop_
    _geom_angle_atom_site_label_1
    _geom_angle_atom_site_label_2
    _geom_angle_atom_site_label_3
    _geom_angle_site_symmetry_1
    _geom_angle_site_symmetry_3
    _geom_angle
    _geom_angle_publ_flag
    O2 B1 O1 . . 122.44(19) ?
    O2 B1 O3 . . 121.71(19) ?
    O1 B1 O3 . . 115.84(18) ?
    O5 B2 O4 . . 123.39(19) ?
    O5 B2 O3 . . 121.17(18) ?
    O4 B2 O3 . . 115.44(18) ?
    O6 B3 O2 . . 110.41(17) ?
    O6 B3 O7 . . 112.48(16) ?
    O2 B3 O7 . . 106.77(16) ?
    O6 B3 O5 . . 109.26(16) ?
    O2 B3 O5 . . 109.91(16) ?
    O7 B3 O5 . . 107.96(16) ?
    O7 B4 O9 . . 120.90(18) ?
    O7 B4 O8 . . 117.95(18) ?
    O9 B4 O8 . . 121.13(18) ?
    O6 B5 O11 . . 110.14(16) ?
    O6 B5 O9 . . 112.55(16) ?
    O11 B5 O9 . . 107.35(16) ?
    O6 B5 O10 . . 109.49(17) ?
    O11 B5 O10 . . 109.92(16) ?
    O9 B5 O10 . . 107.33(16) ?
    O11 B6 O4 . 2_557 122.59(19) ?
    O11 B6 O12 . . 121.46(19) ?
    O4 B6 O12 2_557 . 115.93(18) ?
    O10 B7 O13 . . 119.34(19) ?
    O10 B7 O12 . . 121.74(19) ?
    O13 B7 O12 . . 118.91(18) ?
    B1 O1 H1F . . 109.5 ?
    B1 O2 B3 . . 120.65(17) ?
    B2 O3 B1 . . 118.42(16) ?
    B2 O4 B6 . 2_557 127.25(17) ?
    B2 O5 B3 . . 122.53(16) ?
    B5 O6 B3 . . 125.67(16) ?
    B4 O7 B3 . . 122.80(16) ?
    B4 O8 H8A . . 109.5 ?
    B4 O9 B5 . . 122.54(16) ?
    B7 O10 B5 . . 121.89(17) ?
    B6 O11 B5 . . 123.54(16) ?
    B6 O12 B7 . . 118.51(17) ?
    B7 O13 H13A . . 109.5 ?
    N1 C1 C2 . . 110.38(17) ?
    N1 C1 H1A . . 109.6 ?
    C2 C1 H1A . . 109.6 ?
    N1 C1 H1B . . 109.6 ?
    C2 C1 H1B . . 109.6 ?
    H1A C1 H1B . . 108.1 ?
    N2 C2 C1 . . 111.20(17) ?
    N2 C2 H2A . . 109.4 ?
    C1 C2 H2A . . 109.4 ?
    N2 C2 H2B . . 109.4 ?
    C1 C2 H2B . . 109.4 ?
    H2A C2 H2B . . 108.0 ?
    C1 N1 H1C . . 109.5 ?
    C1 N1 H1D . . 109.5 ?
    H1C N1 H1D . . 109.5 ?
    C1 N1 H1E . . 109.5 ?
    H1C N1 H1E . . 109.5 ?
    H1D N1 H1E . . 109.5 ?
    C2 N2 H2C . . 109.5 ?
    C2 N2 H2D . . 109.5 ?
    H2C N2 H2D . . 109.5 ?
    C2 N2 H2E . . 109.5 ?
    H2C N2 H2E . . 109.5 ?
    H2D N2 H2E . . 109.5 ?
loop_
    _geom_hbond_atom_site_label_D
    _geom_hbond_atom_site_label_H
    _geom_hbond_atom_site_label_A
    _geom_hbond_site_symmetry_A
    _geom_hbond_distance_DH
    _geom_hbond_distance_HA
    _geom_hbond_distance_DA
    _geom_hbond_angle_DHA
    _geom_hbond_publ_flag
    O1 H1F O8 2_446 0.82 2.11 2.909(2) 165 yes
    O8 H8A O9 2_556 0.82 1.83 2.6433(19) 176 yes
    O13 H13A O7 1_655 0.82 1.79 2.6030(18) 172 yes
    N1 H1C O13 2_656 0.89 1.87 2.755(2) 172 yes
    N1 H1D O10 1_665 0.89 2.04 2.919(2) 168 yes
    N1 H1E O2 1_665 0.89 2.09 2.892(2) 150 yes
    N2 H2C O6 2_657 0.89 1.89 2.777(2) 174 yes
    N2 H2D O1 1_765 0.89 2.18 2.926(2) 141 yes
    N2 H2E O5 1_655 0.89 2.08 2.951(2) 168 yes
