# Supplementary material for: Bis(ethyl­enediammonium) tetra­deca­borate
Source: Acta Crystallogr Sect E Struct Rep Online. 2010 Mar 13;66(Pt 4):o798–9. doi: 10.1107/S1600536810008494 (PMC2983971; doi:10.1107/S1600536810008494)
Supplement: Supplementary file 2 [file e-66-0o798-Isup2.hkl]

# 
# h,k,l, Fc-squared, Fo-squared, sigma(Fo-squared) and status flag 
# 
data_I
_shelx_title ' 1 in P-1' 
_shelx_refln_list_code          4 
_shelx_F_calc_maximum      111.39 
_exptl_crystal_F_000       356.00 
_reflns_d_resolution_high  0.8108 
 
loop_ 
 _symmetry_equiv_pos_as_xyz 
 'x, y, z' 
 '-x, -y, -z' 
 
_cell_length_a     8.4849 
_cell_length_b     8.8387 
_cell_length_c    10.0406 
_cell_angle_alpha  95.085 
_cell_angle_beta   96.942 
_cell_angle_gamma 116.856 
 
_shelx_F_squared_multiplier     1.000 
 
loop_ 
 _refln_index_h 
 _refln_index_k 
 _refln_index_l 
 _refln_F_squared_calc 
 _refln_F_squared_meas 
 _refln_F_squared_sigma 
 _refln_observed_status 
   1   0   0       16.77       24.67      1.44 o 
   2   0   0      212.42      192.03      4.25 o 
   3   0   0      468.81      482.17      9.50 o 
   4   0   0        0.42        2.68      0.78 o 
   5   0   0        7.99        7.58      1.91 o 
   6   0   0        0.05        0.10      1.39 o 
   7   0   0       83.48       82.64      6.73 o 
   8   0   0       21.33       23.54      4.34 o 
   9   0   0        2.13       -0.82      2.91 o 
  -9   1   0        0.24        1.06      2.71 o 
  -8   1   0       12.96       11.00      5.36 o 
  -7   1   0        7.70        4.97      2.03 o 
  -6   1   0        1.09        0.73      1.31 o 
  -5   1   0      163.12      170.01      5.27 o 
  -4   1   0      840.53      858.39     16.23 o 
  -3   1   0      794.10      802.92     14.66 o 
  -2   1   0      788.55      765.81     13.45 o 
  -1   1   0     1327.82     1350.12     22.01 o 
   0   1   0      556.55      572.65      9.80 o 
   1   1   0      364.32      315.42      6.01 o 
   2   1   0      701.36      686.53     24.81 o 
   3   1   0      754.85      754.05     18.67 o 
   4   1   0       74.28       68.77     11.64 o 
   5   1   0       19.01       22.35      3.25 o 
   6   1   0     1127.39     1095.93     28.86 o 
   7   1   0       87.41       85.21      7.06 o 
   8   1   0       50.16       56.41      6.57 o 
  -9   2   0       47.43       60.53      6.44 o 
  -8   2   0      268.55      226.50     16.54 o 
  -7   2   0       75.21       74.83      5.77 o 
  -6   2   0       26.46       30.36      2.81 o 
  -5   2   0     2592.32     2748.59     46.55 o 
  -4   2   0        2.00        1.26      0.76 o 
  -3   2   0      730.84      721.33     13.43 o 
  -2   2   0      218.13      219.21      4.79 o 
  -1   2   0        0.01       -0.57      0.38 o 
   0   2   0     3630.79     3469.91     55.56 o 
   1   2   0     3011.26     3023.05     49.05 o 
   2   2   0      351.70      375.92      7.81 o 
   3   2   0       68.18       73.26      8.75 o 
   4   2   0       73.95       65.52      4.99 o 
   5   2   0     1294.46     1166.87     29.78 o 
   6   2   0      124.74      104.84      8.86 o 
   7   2   0        7.63       12.01      3.40 o 
   8   2   0      142.62      154.82     14.50 o 
 -10   3   0        5.63        6.02      5.02 o 
  -9   3   0       84.43       84.22      6.92 o 
  -8   3   0       17.00       16.07      3.05 o 
  -7   3   0       53.60       57.67      3.88 o 
  -6   3   0        0.77        0.07      1.03 o 
  -5   3   0       34.04       30.99      2.48 o 
  -4   3   0      384.67      381.15     11.25 o 
  -3   3   0      249.93      246.57      5.74 o 
  -2   3   0      193.50      147.44      3.64 o 
  -1   3   0        6.66       20.54      2.70 o 
   0   3   0        8.49       10.22      1.21 o 
   1   3   0      605.57      689.35     18.94 o 
   2   3   0     2612.64     2598.91     43.38 o 
   3   3   0        0.06        1.11      1.31 o 
   4   3   0      531.74      516.40     20.09 o 
   5   3   0      376.29      358.78     13.60 o 
   6   3   0       13.85       19.14      4.23 o 
   7   3   0       15.48       20.05      4.40 o 
 -10   4   0       16.38       16.62      6.04 o 
  -9   4   0      610.11      590.27     29.34 o 
  -8   4   0       19.70       18.14      4.90 o 
  -7   4   0        1.88        1.15      1.44 o 
  -6   4   0      114.79      107.60      5.01 o 
  -5   4   0       13.09       17.49      2.65 o 
  -4   4   0      834.15      862.20     16.32 o 
  -3   4   0      969.94      959.62     17.30 o 
  -2   4   0      113.49      100.08      3.13 o 
  -1   4   0      184.53      189.22      4.98 o 
   0   4   0       69.33       79.00      3.24 o 
   1   4   0       37.13       34.26      2.47 o 
   2   4   0      115.40      111.22      5.78 o 
   3   4   0       60.30       63.73      5.28 o 
   4   4   0      679.90      675.66     20.29 o 
   5   4   0      421.00      399.61     15.20 o 
   6   4   0        3.71        6.99      3.62 o 
 -10   5   0      180.31      191.75     15.56 o 
  -9   5   0        1.37        2.16      3.16 o 
  -8   5   0      151.30      155.11      8.39 o 
  -7   5   0        9.39        7.37      2.42 o 
  -6   5   0      808.65      790.92     22.02 o 
  -5   5   0      181.94      177.63     14.74 o 
  -4   5   0      316.28      308.28     10.50 o 
  -3   5   0      260.89      278.31      8.54 o 
  -2   5   0      508.21      545.93     11.23 o 
  -1   5   0      209.93      212.51     10.01 o 
   0   5   0      329.85      312.51      8.40 o 
   1   5   0        6.95        9.93      2.67 o 
   2   5   0       16.68       23.47      5.79 o 
   3   5   0       31.09       22.38      3.74 o 
   4   5   0       28.59       30.52      4.73 o 
   5   5   0       18.21       24.16      4.91 o 
 -10   6   0        0.50        2.19      3.82 o 
  -9   6   0        0.00        1.64      3.10 o 
  -8   6   0      488.09      437.44     22.14 o 
  -7   6   0        4.76        6.85      2.46 o 
  -6   6   0       35.13       30.97      4.76 o 
  -5   6   0      435.61      410.28     14.64 o 
  -4   6   0     1545.84     1492.28     35.88 o 
  -3   6   0      120.99      140.31     11.75 o 
  -2   6   0       17.94       12.40      2.71 o 
  -1   6   0      263.98      250.66      7.15 o 
   0   6   0        4.87        7.42      1.99 o 
   1   6   0      103.46      115.79      6.44 o 
   2   6   0        6.44        4.94      2.26 o 
   3   6   0        1.32        2.17      3.38 o 
   4   6   0       34.92       46.95      6.23 o 
 -10   7   0        2.30        1.55      3.69 o 
  -9   7   0       96.26      104.34      8.01 o 
  -8   7   0      151.35      153.74      9.12 o 
  -7   7   0      609.76      586.54     20.75 o 
  -6   7   0        6.14        3.35      2.13 o 
  -5   7   0      179.31      158.05      7.92 o 
  -4   7   0      354.07      357.11     12.85 o 
  -3   7   0       85.38       89.99      6.50 o 
  -2   7   0       45.48       47.85      4.84 o 
  -1   7   0      263.94      268.89     10.67 o 
   0   7   0       44.76       43.11      6.93 o 
   1   7   0        7.07       10.82      2.93 o 
   2   7   0      175.61      159.45      9.51 o 
   3   7   0        8.18        6.82      3.69 o 
  -9   8   0        7.35        7.11      3.62 o 
  -8   8   0       33.28       40.62      5.63 o 
  -7   8   0       30.74       36.12      7.05 o 
  -6   8   0       52.46       55.45      5.73 o 
  -5   8   0        0.41        0.27      1.80 o 
  -4   8   0        0.03       -1.09      1.63 o 
  -3   8   0      423.78      409.89     14.66 o 
  -2   8   0        0.01        2.28      1.99 o 
  -1   8   0      132.52      137.85      9.14 o 
   0   8   0        1.65        1.38      2.40 o 
   1   8   0        3.15        3.12      3.15 o 
   2   8   0        0.05        2.27      3.47 o 
  -9   9   0        7.17        7.44      3.90 o 
  -8   9   0       46.25       45.69      6.84 o 
  -7   9   0        8.74       10.50      3.44 o 
  -6   9   0       38.50       32.53      4.78 o 
  -5   9   0        3.27        2.59      2.43 o 
  -4   9   0        0.32       -1.45      2.45 o 
  -3   9   0      711.17      755.73     23.45 o 
  -2   9   0      397.69      428.41     16.09 o 
  -1   9   0       22.55       23.26      5.92 o 
   0   9   0       46.83       64.46      9.92 o 
   1   9   0       20.33       20.70      6.34 o 
  -8  10   0        1.04       -1.02      2.84 o 
  -7  10   0        3.99        2.45      3.26 o 
  -6  10   0        0.43        5.46      2.93 o 
  -5  10   0        2.79        5.63      3.41 o 
  -4  10   0        0.81        1.82      4.41 o 
  -3  10   0      121.08      129.02      9.20 o 
  -2  10   0        0.72        0.70      3.93 o 
  -1  10   0        0.06        2.43      3.19 o 
   1 -10   1        3.46        3.09      3.25 o 
   2 -10   1      120.30      125.44     13.26 o 
   3 -10   1       37.22       48.24      9.25 o 
   4 -10   1       35.83       34.49      5.09 o 
   5 -10   1        6.11        2.59      3.59 o 
   6 -10   1       81.68       81.78     18.40 o 
   7 -10   1       26.94       41.12      8.28 o 
  -1  -9   1        7.31       11.55      5.10 o 
   0  -9   1      197.81      212.41     15.90 o 
   1  -9   1       22.73       32.40      7.09 o 
   2  -9   1       20.55       27.21      4.51 o 
   3  -9   1      115.75      118.18      8.04 o 
   4  -9   1        5.54        8.03      2.70 o 
   5  -9   1      114.72      113.21      8.08 o 
   6  -9   1       46.56       52.47     11.03 o 
   7  -9   1      183.95      198.99     11.28 o 
   8  -9   1       43.26       48.97      6.54 o 
   9  -9   1       80.37       76.68     11.63 o 
  -2  -8   1        3.54        7.39      4.17 o 
  -1  -8   1       44.27       49.07      8.38 o 
   0  -8   1        2.65       -1.49      2.32 o 
   1  -8   1       39.83       46.74      5.65 o 
   2  -8   1       19.98       16.87      3.15 o 
   3  -8   1      214.56      208.16     12.19 o 
   4  -8   1        3.24        6.01      2.26 o 
   5  -8   1        8.88       12.72      3.56 o 
   6  -8   1      146.12      138.94      8.54 o 
   7  -8   1       41.27       39.98      5.27 o 
   8  -8   1        0.73        0.29      2.39 o 
   9  -8   1       45.01       40.82      6.34 o 
  -4  -7   1       23.93       35.12      6.24 o 
  -3  -7   1       24.25       22.04      7.71 o 
  -2  -7   1      120.05      129.97      8.39 o 
  -1  -7   1        6.41        8.34      3.81 o 
   0  -7   1       57.77       52.11      8.72 o 
   1  -7   1       72.70       73.63      5.84 o 
   2  -7   1      350.87      331.71     11.99 o 
   3  -7   1      111.90      108.36     12.00 o 
   4  -7   1      179.58      164.51      8.06 o 
   5  -7   1       24.71       27.98      4.92 o 
   6  -7   1      170.01      165.62     12.81 o 
   7  -7   1        8.71        5.60      2.48 o 
   8  -7   1      204.44      203.79     10.69 o 
   9  -7   1        2.07        4.21      2.87 o 
  10  -7   1       35.73       29.53      6.87 o 
  -5  -6   1       15.48       21.94     12.13 o 
  -4  -6   1        3.86        1.55      2.64 o 
  -3  -6   1      238.64      223.28     11.57 o 
  -2  -6   1       83.69       67.32      6.05 o 
  -1  -6   1       75.12       69.36      5.20 o 
   0  -6   1       33.33       35.62      4.78 o 
   1  -6   1       68.16       76.15      7.76 o 
   2  -6   1       52.77       47.69      7.91 o 
   3  -6   1       34.08       28.73      3.40 o 
   4  -6   1     1028.55      973.93     25.32 o 
   5  -6   1        0.78       -1.04      1.24 o 
   6  -6   1      209.10      203.90      9.24 o 
   7  -6   1      208.44      196.33      9.48 o 
   8  -6   1       21.57       23.48      9.41 o 
   9  -6   1        8.04        9.95      4.72 o 
  10  -6   1       11.49       17.41      5.92 o 
  -6  -5   1       10.40       10.11      3.78 o 
  -5  -5   1       50.62       60.93      6.84 o 
  -4  -5   1       10.75       11.88      3.14 o 
  -3  -5   1        0.09        2.83      1.79 o 
  -2  -5   1      202.25      199.02      8.56 o 
  -1  -5   1        0.05       -0.06      1.12 o 
   0  -5   1     2242.53     2289.10     84.88 o 
   1  -5   1      450.08      420.83      9.95 o 
   2  -5   1      145.04      141.64      9.50 o 
   3  -5   1     1057.41      993.88     39.03 o 
   4  -5   1       25.56       31.48      3.46 o 
   5  -5   1      100.33       94.77      5.78 o 
   6  -5   1        6.39        5.78      2.13 o 
   7  -5   1       20.18       16.11      3.26 o 
   8  -5   1      171.02      167.16     12.13 o 
   9  -5   1       78.26       74.95     10.54 o 
  10  -5   1        1.26       -0.44      3.98 o 
  -6  -4   1       87.88       93.83      8.21 o 
  -5  -4   1       89.30       86.20      7.19 o 
  -4  -4   1       52.55       50.01      7.84 o 
  -3  -4   1       59.27       65.74      5.22 o 
  -2  -4   1       32.43       43.43      2.96 o 
  -1  -4   1      657.00      666.10     13.56 o 
   0  -4   1      341.77      348.56      8.02 o 
   1  -4   1      181.23      181.75      4.77 o 
   2  -4   1       47.30       49.27      3.37 o 
   3  -4   1      755.94      774.35     20.71 o 
   4  -4   1        1.62        1.90      0.93 o 
   5  -4   1       14.42       19.63      2.15 o 
   6  -4   1      345.57      365.89     15.95 o 
   7  -4   1        0.78        1.71      1.88 o 
   8  -4   1       12.63       15.52      4.84 o 
   9  -4   1       46.78       73.53     10.40 o 
  10  -4   1       24.17       32.45      7.89 o 
  -7  -3   1       17.20       14.37      3.82 o 
  -6  -3   1       44.77       48.52      5.86 o 
  -5  -3   1     1313.08     1218.81     31.52 o 
  -4  -3   1      108.58      107.26      6.38 o 
  -3  -3   1       42.05       37.06      3.68 o 
  -2  -3   1      199.14      207.79      5.70 o 
  -1  -3   1       72.11       67.56      2.81 o 
   0  -3   1      391.64      363.21      7.69 o 
   1  -3   1      136.17      153.99      5.50 o 
   2  -3   1      108.07       97.75      4.23 o 
   3  -3   1      601.75      623.81     17.70 o 
   4  -3   1       32.62       39.32      2.40 o 
   5  -3   1      970.64      963.02     18.59 o 
   6  -3   1      122.93      115.00      5.41 o 
   7  -3   1      200.89      188.00      8.34 o 
   8  -3   1       59.06       38.14     11.75 o 
   9  -3   1      368.27      386.48     23.18 o 
  10  -3   1        0.51       -1.96      3.78 o 
  -8  -2   1        8.94       10.55      5.05 o 
  -7  -2   1        6.47        7.55      2.86 o 
  -6  -2   1       68.02       66.82      6.01 o 
  -5  -2   1     1417.78     1365.27     33.74 o 
  -4  -2   1        9.75        8.47      2.16 o 
  -3  -2   1       61.66       69.85      3.77 o 
  -2  -2   1      164.24      157.54      6.21 o 
  -1  -2   1       13.33       17.60      1.41 o 
   0  -2   1      856.05      873.92     19.41 o 
   1  -2   1       23.06       34.12      3.81 o 
   2  -2   1     3016.86     2796.98     45.26 o 
   3  -2   1     1330.60     1352.32     23.39 o 
   4  -2   1      189.74      197.54      5.48 o 
   5  -2   1       34.00       31.29      2.52 o 
   6  -2   1        7.63        8.87      2.33 o 
   7  -2   1       14.99       16.82      3.13 o 
   8  -2   1       83.72       79.01      6.70 o 
   9  -2   1      123.25      122.33     11.52 o 
  -8  -1   1        1.03        3.24      2.63 o 
  -7  -1   1       20.65       18.68      3.63 o 
  -6  -1   1     1087.16     1037.09     27.58 o 
  -5  -1   1      198.05      180.27      7.92 o 
  -4  -1   1       33.59       32.94      2.22 o 
  -3  -1   1       80.43       73.92      2.80 o 
  -2  -1   1      307.56      280.92      6.14 o 
  -1  -1   1     1447.72     1381.65     23.04 o 
   0  -1   1     2233.82     2211.26     35.44 o 
   1  -1   1      283.54      303.36      5.79 o 
   2  -1   1        7.08        6.82      0.90 o 
   3  -1   1      951.57      954.64     17.06 o 
   4  -1   1     2223.50     2290.47     38.65 o 
   5  -1   1      772.55      786.19     15.60 o 
   6  -1   1        1.58        0.38      1.32 o 
   7  -1   1       59.60       59.27      5.55 o 
   8  -1   1      212.69      217.01     10.59 o 
   9  -1   1       31.87       27.30      5.03 o 
  -9   0   1       94.42      107.42      9.06 o 
  -8   0   1       52.58       50.52      5.82 o 
  -7   0   1      293.21      284.26     11.80 o 
  -6   0   1        6.56       10.27      2.55 o 
  -5   0   1       11.86       11.91      3.88 o 
  -4   0   1        3.65        4.64      1.24 o 
  -3   0   1      177.97      188.46      4.81 o 
  -2   0   1     6168.09     4836.52    122.47 o 
  -1   0   1      510.01      561.18      9.78 o 
   0   0   1      734.05      673.53     11.36 o 
   1   0   1      662.72      649.58     11.15 o 
   2   0   1      285.48      294.90      6.02 o 
   3   0   1       77.63      100.05      3.05 o 
   4   0   1      218.73      224.58      5.58 o 
   5   0   1        0.00        0.37      1.21 o 
   6   0   1       32.58       33.09      4.21 o 
   7   0   1       78.52       78.24      6.77 o 
   8   0   1       28.67       27.10      4.74 o 
   9   0   1        4.73        6.14      3.33 o 
  -9   1   1       14.64       27.80      4.72 o 
  -8   1   1       86.49       82.25      8.76 o 
  -7   1   1       35.50       39.54      4.70 o 
  -6   1   1       57.67       57.59      4.78 o 
  -5   1   1        0.01       -0.31      1.03 o 
  -4   1   1     2569.38     2661.10     44.62 o 
  -3   1   1     2076.67     2193.00     36.54 o 
  -2   1   1      377.03      348.17      6.98 o 
  -1   1   1       18.08       30.85      1.20 o 
   0   1   1     2250.65     2431.51     49.39 o 
   1   1   1      174.17      138.04      3.20 o 
   2   1   1       36.94       24.15      2.30 o 
   3   1   1      494.11      495.94     13.71 o 
   4   1   1       20.28       19.92      2.91 o 
   5   1   1       14.05       19.63      5.63 o 
   6   1   1      632.43      599.04     18.83 o 
   7   1   1      139.20      124.22      8.22 o 
   8   1   1       22.32       26.88      4.85 o 
 -10   2   1       55.83       73.87      7.68 o 
  -9   2   1       34.28       34.32      4.97 o 
  -8   2   1        0.00        2.39      5.02 o 
  -7   2   1      223.56      216.26      9.28 o 
  -6   2   1       83.24       90.05      6.18 o 
  -5   2   1      117.61      125.84      4.55 o 
  -4   2   1     1449.05     1500.83     26.50 o 
  -3   2   1       91.14       92.80      3.11 o 
  -2   2   1      702.80      722.80     13.01 o 
  -1   2   1     6798.71     5981.34    139.66 o 
   0   2   1      476.73      445.49      9.70 o 
   1   2   1      568.77      574.51     10.80 o 
   2   2   1      295.32      300.36     12.52 o 
   3   2   1       51.59       51.94      4.13 o 
   4   2   1      535.32      514.98     15.62 o 
   5   2   1      221.43      190.85      8.92 o 
   6   2   1      101.13      108.85      7.32 o 
   7   2   1        5.75        4.75      4.44 o 
 -10   3   1        2.57       -1.40      3.78 o 
  -9   3   1       47.89       46.31      5.56 o 
  -8   3   1        0.90        3.56      1.87 o 
  -7   3   1       58.49       62.65      6.93 o 
  -6   3   1       16.88       14.89      2.46 o 
  -5   3   1      691.35      706.15     14.53 o 
  -4   3   1       35.27       36.21      2.36 o 
  -3   3   1       61.42       64.99      2.63 o 
  -2   3   1      577.99      564.64     11.18 o 
  -1   3   1     1171.47     1175.74     24.11 o 
   0   3   1       42.08       57.47      2.53 o 
   1   3   1     3700.25     3801.87     62.02 o 
   2   3   1     1491.30     1535.98     26.87 o 
   3   3   1        0.55        0.85      1.22 o 
   4   3   1        2.38       -0.53      2.43 o 
   5   3   1      191.47      168.16     12.77 o 
   6   3   1       14.34       12.87      3.49 o 
   7   3   1        1.21        2.51      3.03 o 
 -10   4   1        8.69       15.04      5.46 o 
  -9   4   1        5.22        5.68      3.52 o 
  -8   4   1       48.52       50.26      4.01 o 
  -7   4   1       45.22       41.48      6.37 o 
  -6   4   1      234.58      231.34      7.03 o 
  -5   4   1       37.45       39.62      4.51 o 
  -4   4   1      761.22      777.51     15.16 o 
  -3   4   1      841.49      900.71     16.98 o 
  -2   4   1     2509.05     2529.37     42.35 o 
  -1   4   1        3.70        8.51      1.39 o 
   0   4   1        0.49        1.94      1.05 o 
   1   4   1        8.87        7.93      1.46 o 
   2   4   1       10.77       13.12      4.97 o 
   3   4   1       60.28       62.64      5.73 o 
   4   4   1       92.55       89.93      7.09 o 
   5   4   1       54.04       56.35      6.42 o 
   6   4   1        0.83       -0.70      2.95 o 
  -9   5   1       12.87       16.32      4.67 o 
  -8   5   1       10.99        8.44      2.84 o 
  -7   5   1      189.27      192.86      8.90 o 
  -6   5   1      248.86      220.34     14.80 o 
  -5   5   1      186.30      182.10      5.67 o 
  -4   5   1        0.56        0.74      0.82 o 
  -3   5   1      171.13      199.46      5.63 o 
  -2   5   1        8.10        7.09      1.71 o 
  -1   5   1       49.00       54.42      3.15 o 
   0   5   1       19.77       23.78      2.39 o 
   1   5   1        5.81        8.01      2.68 o 
   2   5   1        0.23        3.74      1.94 o 
   3   5   1      196.15      191.23      9.28 o 
   4   5   1       10.83       14.40      3.47 o 
   5   5   1        6.04        4.43      3.02 o 
 -10   6   1        0.11        1.61      4.10 o 
  -9   6   1        0.24        0.00      2.28 o 
  -8   6   1      116.43      122.95      8.53 o 
  -7   6   1      140.38      122.41      7.47 o 
  -6   6   1       34.96       40.48      5.18 o 
  -5   6   1       70.67       62.76      5.19 o 
  -4   6   1       18.72       17.19      2.83 o 
  -3   6   1       15.05       18.17      2.91 o 
  -2   6   1        3.84        3.22      2.00 o 
  -1   6   1       22.66       22.94      2.54 o 
   0   6   1      219.93      205.34      6.76 o 
   1   6   1      155.16      154.57     14.48 o 
   2   6   1       27.23       33.14      4.58 o 
   3   6   1       18.10       24.83      4.31 o 
   4   6   1       24.57       26.32      4.88 o 
 -10   7   1        8.54       16.75      7.72 o 
  -9   7   1       48.76       50.13      7.64 o 
  -8   7   1      680.03      674.58     23.39 o 
  -7   7   1      196.18      175.39      9.35 o 
  -6   7   1      118.16      118.27     13.93 o 
  -5   7   1       23.69       18.08      3.12 o 
  -4   7   1      188.79      182.45      8.57 o 
  -3   7   1       65.37       70.38      5.69 o 
  -2   7   1        1.64        2.02      3.24 o 
  -1   7   1       27.31       25.99      3.66 o 
   0   7   1       25.81       32.06      4.06 o 
   1   7   1      126.80      124.46      7.56 o 
   2   7   1      220.67      227.66     10.90 o 
   3   7   1       64.60       76.24     19.58 o 
  -9   8   1      139.02      113.16     11.85 o 
  -8   8   1       51.05       47.70      5.89 o 
  -7   8   1        0.46        1.55      2.22 o 
  -6   8   1        3.61        3.00      3.36 o 
  -5   8   1       24.62       27.17      4.27 o 
  -4   8   1        0.01        2.10      1.88 o 
  -3   8   1       21.63       25.26      3.88 o 
  -2   8   1      311.54      310.12     18.21 o 
  -1   8   1       83.03       71.79      9.20 o 
   0   8   1       38.01       39.02      7.19 o 
   1   8   1      186.68      187.93     15.00 o 
   2   8   1       42.40       43.91      8.44 o 
  -9   9   1       39.41       50.62     12.53 o 
  -8   9   1        7.75        8.21      3.34 o 
  -7   9   1        7.17        2.79      6.15 o 
  -6   9   1       27.20       37.54      5.23 o 
  -5   9   1       82.25       85.19      9.57 o 
  -4   9   1      195.88      178.85     10.26 o 
  -3   9   1      262.76      256.42     11.65 o 
  -2   9   1       12.20        9.84      3.98 o 
  -1   9   1       81.46       70.62     10.13 o 
   0   9   1        3.64        6.41      4.25 o 
  -7  10   1       57.86       67.56      7.33 o 
  -6  10   1      121.90      135.65      9.63 o 
  -5  10   1       13.97       12.79      3.51 o 
  -4  10   1        5.87        5.66      3.02 o 
  -3  10   1        1.71        0.93      2.73 o 
  -2  10   1        0.17        4.91      3.58 o 
   1 -10   2        0.00        1.99      3.32 o 
   2 -10   2        7.13        4.96      3.10 o 
   3 -10   2        8.53        8.57      3.36 o 
   4 -10   2       65.64       72.75      7.38 o 
   5 -10   2      105.98      123.47     15.79 o 
   6 -10   2        1.11       -0.43      2.56 o 
   7 -10   2        1.21       -3.10      3.40 o 
  -1  -9   2       48.80       48.86      9.29 o 
   0  -9   2        0.51        1.04      3.32 o 
   1  -9   2      185.18      171.96     13.65 o 
   2  -9   2      196.43      203.82     10.26 o 
   3  -9   2       67.86       67.97     10.60 o 
   4  -9   2       49.19       44.20      5.55 o 
   5  -9   2        9.43       14.73      3.60 o 
   6  -9   2       77.19       83.90      7.74 o 
   7  -9   2       64.52       59.94      6.91 o 
   8  -9   2       28.51       27.40      5.20 o 
  -2  -8   2        0.33        1.94      3.83 o 
  -1  -8   2       88.44       79.39     10.39 o 
   0  -8   2       10.55       20.54      5.34 o 
   1  -8   2       71.04       74.02      6.47 o 
   2  -8   2       30.12       33.21      4.34 o 
   3  -8   2       68.49       78.42      6.59 o 
   4  -8   2       41.89       48.02      5.32 o 
   5  -8   2        4.95        7.82      2.55 o 
   6  -8   2        5.18        6.46      2.60 o 
   7  -8   2      610.73      591.09     20.09 o 
   8  -8   2       23.03       25.72      4.81 o 
   9  -8   2      143.32      154.43     10.34 o 
  -4  -7   2       10.92        6.86      3.64 o 
  -3  -7   2       13.02        9.86      3.40 o 
  -2  -7   2        5.11        7.92      4.04 o 
  -1  -7   2       44.22       47.85      7.48 o 
   0  -7   2        2.35        3.16      1.88 o 
   1  -7   2      425.54      403.69     13.91 o 
   2  -7   2       11.37       11.34      2.59 o 
   3  -7   2        8.05       13.20      2.68 o 
   4  -7   2       42.61       44.78      4.69 o 
   5  -7   2        3.49        3.66      3.24 o 
   6  -7   2      198.10      201.94      9.69 o 
   7  -7   2      266.69      278.64     12.05 o 
   8  -7   2       91.36       95.58      7.99 o 
   9  -7   2        8.15       11.62      3.66 o 
  -5  -6   2        1.14        3.67      3.23 o 
  -4  -6   2        2.56        2.31      2.69 o 
  -3  -6   2       18.13       12.97      3.19 o 
  -2  -6   2        1.78        3.00      1.96 o 
  -1  -6   2        4.67        8.56      2.73 o 
   0  -6   2      374.35      379.94      9.74 o 
   1  -6   2      220.64      210.61     25.40 o 
   2  -6   2      125.67      102.19     17.28 o 
   3  -6   2      156.80      151.86      7.13 o 
   4  -6   2      704.31      661.97     21.07 o 
   5  -6   2       77.38       79.97      5.71 o 
   6  -6   2       10.89        9.93      3.10 o 
   7  -6   2      195.10      190.74      9.49 o 
   8  -6   2       63.48       65.94      6.58 o 
   9  -6   2       13.49       15.69      5.49 o 
  10  -6   2       29.09       35.52      7.83 o 
  -6  -5   2        4.61        7.99      4.00 o 
  -5  -5   2      106.37      100.04     13.39 o 
  -4  -5   2       15.05       11.24      4.97 o 
  -3  -5   2      131.36      125.59      7.00 o 
  -2  -5   2       97.03       98.45      5.68 o 
  -1  -5   2      531.05      500.66     11.56 o 
   0  -5   2      777.13      801.66     16.04 o 
   1  -5   2      362.03      349.16      8.14 o 
   2  -5   2     1209.83     1201.38     29.05 o 
   3  -5   2       88.49       92.27      5.21 o 
   4  -5   2      154.97      143.86     13.51 o 
   5  -5   2       79.77       87.89      5.65 o 
   6  -5   2       56.75       50.57      5.04 o 
   7  -5   2        4.19        8.02      2.79 o 
   8  -5   2       89.12       83.97     10.36 o 
   9  -5   2       42.84       43.57      8.53 o 
  10  -5   2        0.00        1.79      4.23 o 
  -6  -4   2       13.17       10.73      3.48 o 
  -5  -4   2      300.41      282.37     11.94 o 
  -4  -4   2      344.92      326.51     12.21 o 
  -3  -4   2      200.92      192.16      8.30 o 
  -2  -4   2      200.88      218.42      6.48 o 
  -1  -4   2      280.72      309.84      7.81 o 
   0  -4   2     1700.77     1818.64     36.78 o 
   1  -4   2       52.33       55.13      3.43 o 
   2  -4   2      175.74      175.71      6.73 o 
   3  -4   2       35.90       40.91      3.43 o 
   4  -4   2       44.84       41.25      3.25 o 
   5  -4   2        2.39        2.97      1.46 o 
   6  -4   2      250.70      247.61     13.08 o 
   7  -4   2        5.55        9.25      2.73 o 
   8  -4   2       13.72       20.87      5.55 o 
   9  -4   2       89.90      103.29     12.80 o 
  -7  -3   2        1.39        1.97      2.70 o 
  -6  -3   2      118.86      115.46      7.68 o 
  -5  -3   2      178.06      173.00      8.75 o 
  -4  -3   2      359.01      343.14     13.18 o 
  -3  -3   2      817.01      802.17     17.26 o 
  -2  -3   2       47.21       48.94      3.42 o 
  -1  -3   2     1537.59     1680.87     36.66 o 
   0  -3   2        4.83        3.52      1.10 o 
   1  -3   2       15.41       22.59      1.65 o 
   2  -3   2      285.42      317.91      9.34 o 
   3  -3   2      514.27      496.44      9.96 o 
   4  -3   2     1032.06     1035.85     19.27 o 
   5  -3   2      300.58      279.16      7.55 o 
   6  -3   2        1.53        1.02      1.69 o 
   7  -3   2        9.60        7.86      3.06 o 
   8  -3   2        1.88        0.31      1.93 o 
   9  -3   2        3.06        5.23      4.22 o 
  -8  -2   2       23.21       32.04      5.31 o 
  -7  -2   2       42.97       42.14      5.40 o 
  -6  -2   2       17.14       18.59      3.63 o 
  -5  -2   2     1304.76     1296.52     32.36 o 
  -4  -2   2      188.02      196.34     16.83 o 
  -3  -2   2      102.33      103.11      4.47 o 
  -2  -2   2     1197.83     1362.61     24.07 o 
  -1  -2   2     2057.64     1995.04     33.41 o 
   0  -2   2      225.82      204.01      4.76 o 
   1  -2   2    12407.92    10150.93    159.71 o 
   2  -2   2     5287.62     4838.17     77.61 o 
   3  -2   2      722.83      761.97     14.36 o 
   4  -2   2       60.16       67.75      4.00 o 
   5  -2   2      805.85      843.45     16.86 o 
   6  -2   2      171.36      167.22      7.65 o 
   7  -2   2        9.18        8.31      2.50 o 
   8  -2   2      113.63      109.37      7.89 o 
   9  -2   2        0.88       -0.62      2.45 o 
  -8  -1   2       44.01       49.20      8.67 o 
  -7  -1   2       23.82       24.40      4.06 o 
  -6  -1   2      332.50      336.06     12.73 o 
  -5  -1   2        0.94        1.62      1.26 o 
  -4  -1   2      533.84      541.80     11.69 o 
  -3  -1   2     1622.14     1692.00     29.34 o 
  -2  -1   2     2683.20     2684.31     44.27 o 
  -1  -1   2     1391.47     1349.78     22.85 o 
   0  -1   2        1.74        3.30      0.56 o 
   1  -1   2       90.80       90.60      2.72 o 
   2  -1   2       36.32       29.57      2.15 o 
   3  -1   2      345.44      379.87      8.28 o 
   4  -1   2       36.47       46.52      2.69 o 
   5  -1   2        2.96        5.20      1.84 o 
   6  -1   2      143.19      134.54      7.05 o 
   7  -1   2      606.99      569.25     23.93 o 
   8  -1   2       23.61       32.50      5.10 o 
   9  -1   2        5.97        9.09      3.70 o 
  -9   0   2        0.02        1.21      2.95 o 
  -8   0   2        1.52        1.84      2.21 o 
  -7   0   2      521.41      518.87     25.31 o 
  -6   0   2      138.97      136.69     26.72 o 
  -5   0   2        3.28        4.29      1.44 o 
  -4   0   2     3160.95     3295.57     54.68 o 
  -3   0   2        2.46        4.13      1.30 o 
  -2   0   2      816.33      780.75     14.11 o 
  -1   0   2      366.69      342.96      8.22 o 
   0   0   2     4447.72     3910.29     62.52 o 
   1   0   2       41.57       47.79      1.96 o 
   2   0   2        0.10        1.09      0.66 o 
   3   0   2       13.12       17.24      3.11 o 
   4   0   2      127.02      120.92      5.99 o 
   5   0   2       67.76       63.56      5.04 o 
   6   0   2     1012.86      950.31     25.87 o 
   7   0   2       30.49       40.35      5.15 o 
   8   0   2       73.31       83.75      7.68 o 
  -9   1   2       56.73       53.22     16.35 o 
  -8   1   2        3.90        6.20      2.50 o 
  -7   1   2      174.53      166.16      8.32 o 
  -6   1   2        7.16        8.28      2.37 o 
  -5   1   2        3.03        2.64      1.00 o 
  -4   1   2       38.30       40.85      2.43 o 
  -3   1   2       45.02       45.46      2.22 o 
  -2   1   2      303.00      275.53      5.94 o 
  -1   1   2      193.96      140.38      3.48 o 
   0   1   2     3359.87     3207.18     51.71 o 
   1   1   2      105.44      115.97      3.41 o 
   2   1   2      131.94      158.27      4.08 o 
   3   1   2       87.31       82.63      6.90 o 
   4   1   2     1057.52     1035.72     25.81 o 
   5   1   2      571.74      569.01     17.38 o 
   6   1   2       10.50       14.84      3.05 o 
   7   1   2        0.75        2.45      4.00 o 
   8   1   2        5.42        7.13      6.57 o 
 -10   2   2       17.59       29.65      5.18 o 
  -9   2   2        0.83        0.00      2.17 o 
  -8   2   2      413.89      356.80     13.47 o 
  -7   2   2       44.17       51.39      6.96 o 
  -6   2   2        0.68        1.51      1.31 o 
  -5   2   2      214.01      225.76      6.54 o 
  -4   2   2        2.05        6.94      1.31 o 
  -3   2   2      654.93      696.80     13.38 o 
  -2   2   2     1420.78     1467.79     25.07 o 
  -1   2   2     2033.21     2165.04     35.83 o 
   0   2   2      642.48      635.20     11.96 o 
   1   2   2     1266.13     1290.62     22.43 o 
   2   2   2      542.17      575.69     21.49 o 
   3   2   2      249.85      224.22      8.68 o 
   4   2   2      399.07      395.88     13.87 o 
   5   2   2      121.02      111.66      7.09 o 
   6   2   2        6.31        7.04      2.88 o 
   7   2   2        2.36        3.92      2.92 o 
 -10   3   2        0.48        3.28      2.96 o 
  -9   3   2        4.80        7.85      3.21 o 
  -8   3   2      262.31      260.96     10.69 o 
  -7   3   2        0.99        0.16      1.23 o 
  -6   3   2        0.98        2.26      1.11 o 
  -5   3   2      140.04      138.31      4.88 o 
  -4   3   2       95.00      101.29      4.58 o 
  -3   3   2      157.93      186.72      5.09 o 
  -2   3   2     1906.75     1892.18     32.17 o 
  -1   3   2      269.93      268.21      6.39 o 
   0   3   2     1742.04     1862.68     31.89 o 
   1   3   2       44.33       35.10      2.32 o 
   2   3   2      576.12      574.56     16.11 o 
   3   3   2        6.68        9.15      2.42 o 
   4   3   2        6.93        7.08      2.49 o 
   5   3   2       61.74       63.19      6.42 o 
   6   3   2       27.61       28.16      4.84 o 
   7   3   2      116.41      132.38     14.69 o 
 -10   4   2        0.06        0.54      3.48 o 
  -9   4   2        0.44        0.85      2.97 o 
  -8   4   2        7.08       13.18      4.80 o 
  -7   4   2      619.77      586.15     16.72 o 
  -6   4   2       30.58       34.63      2.98 o 
  -5   4   2      143.71      149.04      5.13 o 
  -4   4   2      966.80     1005.17     21.90 o 
  -3   4   2     3809.92     3925.83     64.70 o 
  -2   4   2        9.30        8.33      1.36 o 
  -1   4   2        1.93        1.04      0.99 o 
   0   4   2      388.36      408.92     13.50 o 
   1   4   2        4.56        9.28      1.67 o 
   2   4   2        1.91        1.08      1.67 o 
   3   4   2        7.29       10.80      3.35 o 
   4   4   2      106.19       92.01      7.46 o 
   5   4   2       86.45       83.15      7.72 o 
   6   4   2        9.05       11.45      3.91 o 
 -10   5   2       25.96       32.86      7.48 o 
  -9   5   2       69.44       70.94      9.62 o 
  -8   5   2      438.02      429.73     15.10 o 
  -7   5   2      343.96      328.21     13.06 o 
  -6   5   2      479.20      462.19     11.34 o 
  -5   5   2        0.56        0.75      1.01 o 
  -4   5   2      236.89      241.86     10.29 o 
  -3   5   2        2.03        2.07      1.03 o 
  -2   5   2       13.60       17.02      2.00 o 
  -1   5   2      590.72      567.26     12.40 o 
   0   5   2        5.71        6.75      1.59 o 
   1   5   2        9.25       10.25      2.52 o 
   2   5   2        1.09        1.65      1.86 o 
   3   5   2      350.86      330.44     13.06 o 
   4   5   2       92.34       93.89      8.05 o 
   5   5   2      119.24      137.92     12.86 o 
  -9   6   2       50.25       59.99      6.33 o 
  -8   6   2      483.06      476.81     24.10 o 
  -7   6   2      217.85      205.72     10.83 o 
  -6   6   2      134.24      120.03      9.78 o 
  -5   6   2      138.21      119.63      7.81 o 
  -4   6   2        3.83        2.80      1.64 o 
  -3   6   2       99.86      100.73      4.38 o 
  -2   6   2      115.07      115.53      4.68 o 
  -1   6   2      116.65      104.11      4.75 o 
   0   6   2      283.76      281.07     10.45 o 
   1   6   2      108.55      100.55      8.09 o 
   2   6   2       53.78       67.77      6.32 o 
   3   6   2        8.98        8.86      3.14 o 
   4   6   2       55.65       46.74      6.52 o 
 -10   7   2       55.97       65.09     11.79 o 
  -9   7   2       30.43       33.47      8.53 o 
  -8   7   2        2.61        3.37      2.65 o 
  -7   7   2       52.06       51.45      5.45 o 
  -6   7   2       31.51       33.37      4.31 o 
  -5   7   2       55.16       49.99      4.92 o 
  -4   7   2      287.83      280.09     11.08 o 
  -3   7   2       83.55       85.33     12.30 o 
  -2   7   2      485.16      495.11     22.54 o 
  -1   7   2      564.62      553.39     13.39 o 
   0   7   2      124.41      127.59      7.25 o 
   1   7   2       19.29       19.30      5.72 o 
   2   7   2       31.74       28.85      5.19 o 
   3   7   2       88.94      103.86     10.13 o 
  -9   8   2       13.41       16.30      4.20 o 
  -8   8   2       34.48       45.66      8.79 o 
  -7   8   2       72.93       78.36      9.49 o 
  -6   8   2      150.43      152.90      9.73 o 
  -5   8   2        2.01        2.67      2.08 o 
  -4   8   2        8.70        8.04      2.58 o 
  -3   8   2        1.66        2.93      2.03 o 
  -2   8   2      161.02      177.88      9.00 o 
  -1   8   2      108.65      131.29     11.07 o 
   0   8   2        0.18       -0.04      2.89 o 
   1   8   2       74.84       70.60     10.39 o 
   2   8   2        5.31        6.40      4.95 o 
  -9   9   2       19.67       16.75      7.54 o 
  -8   9   2        0.00       -3.88      5.98 o 
  -7   9   2       65.39       58.64      8.83 o 
  -6   9   2       27.90       28.36      4.64 o 
  -5   9   2        4.18        3.83      2.47 o 
  -4   9   2      254.88      246.48     15.79 o 
  -3   9   2       97.82      102.15      8.05 o 
  -2   9   2        0.28       -1.72      2.91 o 
  -1   9   2        5.46        4.42      3.70 o 
   0   9   2       16.40       35.50      7.83 o 
  -7  10   2       13.60       12.00      4.01 o 
  -6  10   2       39.70       44.43     11.31 o 
  -5  10   2       19.04       16.24      3.89 o 
  -4  10   2        9.90       18.31      4.06 o 
  -3  10   2       21.30       23.32      6.47 o 
  -2  10   2       31.82       33.56      7.49 o 
   1 -10   3      154.72      195.33     15.72 o 
   2 -10   3       31.43       34.37      5.19 o 
   3 -10   3        3.21        2.35      2.54 o 
   4 -10   3       25.64       29.28      5.03 o 
   5 -10   3       45.65       49.61      6.57 o 
   6 -10   3        0.66       -0.48      2.53 o 
   7 -10   3        5.00        4.33      3.30 o 
  -1  -9   3       26.57       30.05      7.08 o 
   0  -9   3       19.71       16.04      5.61 o 
   1  -9   3       75.74       92.64      7.90 o 
   2  -9   3       28.95       34.70      5.08 o 
   3  -9   3       49.79       64.44      6.62 o 
   4  -9   3        4.01        3.85      4.27 o 
   5  -9   3        0.69        0.28      4.09 o 
   6  -9   3        0.00       -0.45      2.44 o 
   7  -9   3      223.08      219.16     39.13 o 
   8  -9   3       64.32       48.24      6.53 o 
  -2  -8   3       25.37       29.87      6.78 o 
  -1  -8   3      156.21      155.10     12.66 o 
   0  -8   3        5.40        3.23      3.22 o 
   1  -8   3        0.09       -0.39      1.67 o 
   2  -8   3      104.55      116.53      7.54 o 
   3  -8   3      101.57       96.83      6.93 o 
   4  -8   3      107.42      110.35      7.45 o 
   5  -8   3      365.30      323.50     19.85 o 
   6  -8   3        4.98        6.92      2.69 o 
   7  -8   3        0.00       -0.86      2.01 o 
   8  -8   3       25.25       26.58      8.52 o 
   9  -8   3       22.06       21.05      4.81 o 
  -4  -7   3        6.81        9.14      4.65 o 
  -3  -7   3        9.28       13.44      4.87 o 
  -2  -7   3      130.34      120.83     10.78 o 
  -1  -7   3      178.27      199.19     13.69 o 
   0  -7   3      133.86      121.65      7.00 o 
   1  -7   3        0.16       -0.14      1.49 o 
   2  -7   3      104.52      106.54      6.75 o 
   3  -7   3       92.42       81.18     12.12 o 
   4  -7   3       37.28       35.60      4.34 o 
   5  -7   3       87.90       70.72      6.12 o 
   6  -7   3      161.69      156.02      8.85 o 
   7  -7   3       40.90       55.52      7.47 o 
   8  -7   3       15.38       16.20      3.84 o 
   9  -7   3        1.38        4.76      4.03 o 
  -5  -6   3        4.13        2.80      2.95 o 
  -4  -6   3        9.61       14.89      3.68 o 
  -3  -6   3      316.46      289.51     11.69 o 
  -2  -6   3       44.58       42.52      4.53 o 
  -1  -6   3       15.17       18.43      2.41 o 
   0  -6   3        0.02        1.55      1.48 o 
   1  -6   3        9.41       11.76      2.43 o 
   2  -6   3       40.38       44.57      4.35 o 
   3  -6   3       23.14       21.33      3.08 o 
   4  -6   3       92.70       97.24      6.09 o 
   5  -6   3      289.93      280.83     11.15 o 
   6  -6   3      833.69      768.28     22.44 o 
   7  -6   3        5.78        4.01      2.18 o 
   8  -6   3        6.01        6.76      3.98 o 
   9  -6   3       26.30       40.61      8.19 o 
  -6  -5   3      104.54      125.54      9.11 o 
  -5  -5   3        0.87        0.35      2.11 o 
  -4  -5   3      244.17      219.22     10.08 o 
  -3  -5   3       86.36       90.10      6.01 o 
  -2  -5   3       37.21       34.44      3.11 o 
  -1  -5   3       18.85       18.24      2.21 o 
   0  -5   3       59.71       64.92      3.35 o 
   1  -5   3        0.62        1.72      1.73 o 
   2  -5   3       26.64       22.14      4.64 o 
   3  -5   3      113.28      105.18      5.76 o 
   4  -5   3        0.39       -0.31      1.30 o 
   5  -5   3       22.76       23.21      5.25 o 
   6  -5   3      187.28      185.81      9.18 o 
   7  -5   3        0.25        1.10      1.89 o 
   8  -5   3       13.69        8.56      4.52 o 
   9  -5   3       61.68       72.01     11.03 o 
  -6  -4   3       36.70       57.18     11.61 o 
  -5  -4   3       35.62       35.56      4.84 o 
  -4  -4   3      545.58      556.14     17.37 o 
  -3  -4   3       30.74       31.08      3.72 o 
  -2  -4   3       32.85       35.59      2.85 o 
  -1  -4   3        0.47        0.58      1.13 o 
   0  -4   3       66.50       69.16      3.22 o 
   1  -4   3        0.01       -0.30      0.71 o 
   2  -4   3      225.64      232.83      5.66 o 
   3  -4   3      495.36      504.67     10.29 o 
   4  -4   3      117.49      117.20      4.04 o 
   5  -4   3      102.33      104.55      8.06 o 
   6  -4   3      483.39      456.67     14.95 o 
   7  -4   3      158.56      155.82     12.47 o 
   8  -4   3      425.97      400.07     23.08 o 
   9  -4   3       25.99       21.68      6.54 o 
  -7  -3   3       71.28       64.69      7.18 o 
  -6  -3   3      229.55      217.89     22.31 o 
  -5  -3   3      290.64      267.75     11.06 o 
  -4  -3   3      320.92      308.93     11.20 o 
  -3  -3   3       58.69       63.55      5.57 o 
  -2  -3   3       91.98      101.06      3.98 o 
  -1  -3   3        0.06       -0.45      0.74 o 
   0  -3   3      411.07      440.36      9.39 o 
   1  -3   3      877.49      942.70     17.12 o 
   2  -3   3      554.53      636.60     17.09 o 
   3  -3   3      491.54      489.45     10.17 o 
   4  -3   3      284.30      291.54      7.46 o 
   5  -3   3      112.91      115.51      4.62 o 
   6  -3   3       37.42       41.06      3.40 o 
   7  -3   3       97.37      109.84      6.66 o 
   8  -3   3      219.29      231.75     16.88 o 
   9  -3   3        0.33        6.67      5.04 o 
  -8  -2   3       18.27       29.86      6.95 o 
  -7  -2   3       47.90       43.19      5.67 o 
  -6  -2   3        0.96        5.15      2.23 o 
  -5  -2   3      375.34      381.64     13.23 o 
  -4  -2   3        8.48       10.02      1.73 o 
  -3  -2   3      296.37      323.15      8.14 o 
  -2  -2   3        8.06        5.59      1.19 o 
  -1  -2   3      254.72      282.58      6.65 o 
   0  -2   3     6029.83     5510.75     88.10 o 
   1  -2   3     5758.82     5468.42     87.42 o 
   2  -2   3        8.57       15.29      1.57 o 
   3  -2   3       35.49       40.27      2.48 o 
   4  -2   3        0.03        1.21      0.93 o 
   5  -2   3        0.28        1.76      1.12 o 
   6  -2   3        0.11        1.21      1.65 o 
   7  -2   3       73.11       61.45      5.79 o 
   8  -2   3        8.79        4.46      7.08 o 
   9  -2   3       14.25       26.20      5.14 o 
  -8  -1   3        9.56       10.46      3.02 o 
  -7  -1   3       21.97       21.98      3.78 o 
  -6  -1   3        7.30       10.90      2.62 o 
  -5  -1   3       17.44       19.33      3.05 o 
  -4  -1   3        0.12        1.02      1.13 o 
  -3  -1   3     1444.76     1521.79     27.07 o 
  -2  -1   3       21.50       24.06      1.66 o 
  -1  -1   3      248.07      279.16      6.68 o 
   0  -1   3       16.96       11.18      1.04 o 
   1  -1   3     5179.54     4889.66     78.45 o 
   2  -1   3       40.02       40.18      2.28 o 
   3  -1   3       30.93       36.60      2.40 o 
   4  -1   3        2.90        2.74      1.03 o 
   5  -1   3        4.00        2.48      2.33 o 
   6  -1   3       32.56       34.32      4.35 o 
   7  -1   3      230.72      235.35     10.81 o 
   8  -1   3      260.93      259.66     12.31 o 
  -9   0   3       23.76       26.86      5.08 o 
  -8   0   3       27.28       24.53      4.32 o 
  -7   0   3        6.73       12.53      2.84 o 
  -6   0   3      416.11      411.25     19.80 o 
  -5   0   3       65.75       67.41      3.62 o 
  -4   0   3     1238.67     1325.38     28.87 o 
  -3   0   3       18.17       21.27      1.72 o 
  -2   0   3      723.12      777.79     14.36 o 
  -1   0   3       55.72       54.25      3.39 o 
   0   0   3        5.67        8.77      0.96 o 
   1   0   3      107.61      116.26      3.55 o 
   2   0   3        4.57        4.84      0.99 o 
   3   0   3       96.53      100.92      3.65 o 
   4   0   3       20.50       22.45      3.29 o 
   5   0   3      359.51      373.67     13.06 o 
   6   0   3       30.70       41.47      6.45 o 
   7   0   3       82.86       68.00      6.80 o 
   8   0   3       53.32       56.81      7.01 o 
  -9   1   3       35.25       33.46      5.08 o 
  -8   1   3      253.65      266.83     11.62 o 
  -7   1   3      601.53      578.55     18.16 o 
  -6   1   3       25.22       24.42      2.68 o 
  -5   1   3       32.12       30.05      2.58 o 
  -4   1   3        6.90        4.62      1.05 o 
  -3   1   3     1679.09     1677.38     29.06 o 
  -2   1   3      745.61      685.47     12.91 o 
  -1   1   3        5.86        6.88      0.76 o 
   0   1   3      288.27      303.22      6.61 o 
   1   1   3      671.01      657.74     12.61 o 
   2   1   3     8259.44     7661.72    223.31 o 
   3   1   3      749.28      710.10     18.84 o 
   4   1   3      184.33      180.39     11.09 o 
   5   1   3       18.75       16.47      3.31 o 
   6   1   3      656.93      632.06     20.35 o 
   7   1   3       29.43       22.28      4.24 o 
 -10   2   3       11.87       20.57      6.41 o 
  -9   2   3       84.58       95.06      7.65 o 
  -8   2   3      270.89      246.02     15.24 o 
  -7   2   3       26.75       28.29      3.03 o 
  -6   2   3       96.86       95.98      5.26 o 
  -5   2   3      248.28      256.39      7.20 o 
  -4   2   3       16.51       21.22      2.18 o 
  -3   2   3      421.44      447.68     11.38 o 
  -2   2   3     1030.25     1157.75     25.15 o 
  -1   2   3        0.09        3.70      0.85 o 
   0   2   3       61.67       59.98      3.24 o 
   1   2   3       11.76       19.99      1.83 o 
   2   2   3        2.48        6.65      1.69 o 
   3   2   3        0.09       -1.37      1.83 o 
   4   2   3      218.57      198.65     16.66 o 
   5   2   3       90.48       98.53      7.53 o 
   6   2   3       62.33       62.87      8.43 o 
   7   2   3        9.75       11.85      4.08 o 
 -10   3   3      247.29      282.35     18.19 o 
  -9   3   3       62.60       74.80      9.20 o 
  -8   3   3        0.41        1.65      1.98 o 
  -7   3   3      274.99      274.38     10.44 o 
  -6   3   3      697.85      672.55     14.93 o 
  -5   3   3      247.50      225.91      7.14 o 
  -4   3   3      227.06      243.63      6.57 o 
  -3   3   3      257.66      286.10      7.42 o 
  -2   3   3      419.98      448.53     10.35 o 
  -1   3   3     1275.27     1312.89     23.47 o 
   0   3   3        8.69       12.73      4.11 o 
   1   3   3      249.50      254.69      6.61 o 
   2   3   3      271.81      223.01      8.77 o 
   3   3   3      158.46      149.01      7.63 o 
   4   3   3       92.73       83.61      6.68 o 
   5   3   3        0.82       -0.05      3.90 o 
   6   3   3       23.50       20.71      4.32 o 
  -8   4   3        1.90        0.86      2.15 o 
  -7   4   3       26.65       25.89      2.95 o 
  -6   4   3      205.74      221.70      7.09 o 
  -5   4   3       80.52       75.54      3.81 o 
  -4   4   3      798.40      840.98     16.82 o 
  -3   4   3       18.74       23.85      2.12 o 
  -2   4   3      881.84      907.01     19.71 o 
  -1   4   3      384.75      385.29      9.14 o 
   0   4   3       27.35       33.29      4.43 o 
   1   4   3        2.55        2.95      1.59 o 
   2   4   3       62.34       70.32     11.43 o 
   3   4   3        0.40        4.70      3.04 o 
   4   4   3       13.99       12.69      3.56 o 
   5   4   3       84.21       92.45      8.27 o 
  -8   5   3       62.53       76.24      6.24 o 
  -7   5   3     1095.98     1054.82     21.96 o 
  -6   5   3     1060.05     1082.45     21.95 o 
  -5   5   3       53.13       52.69      3.40 o 
  -4   5   3       83.21       91.46      4.46 o 
  -3   5   3      355.60      364.75     11.08 o 
  -2   5   3     1207.85     1211.73     23.01 o 
  -1   5   3        0.97        1.21      1.26 o 
   0   5   3      128.97      128.36      6.12 o 
   1   5   3      196.14      198.73      8.75 o 
   2   5   3      181.95      170.84      8.56 o 
   3   5   3      143.49      130.59      8.29 o 
   4   5   3       47.85       46.53      6.28 o 
   5   5   3        0.02        1.72      2.79 o 
 -10   6   3        0.00        0.50      5.17 o 
  -9   6   3        7.01        3.89      4.77 o 
  -8   6   3      379.64      392.55     22.04 o 
  -7   6   3      206.31      210.65      9.57 o 
  -6   6   3        5.58        5.32      3.70 o 
  -5   6   3       15.97       19.82      3.12 o 
  -4   6   3       50.17       43.92      8.54 o 
  -3   6   3       10.95       10.56      1.77 o 
  -2   6   3      203.35      197.83      6.55 o 
  -1   6   3      464.61      435.15     11.53 o 
   0   6   3      465.42      440.38     14.39 o 
   1   6   3       66.36       61.42      5.71 o 
   2   6   3       52.23       54.37      5.86 o 
   3   6   3        0.70        3.30      2.93 o 
   4   6   3        0.05        4.87      4.46 o 
 -10   7   3       31.63       31.87      9.13 o 
  -9   7   3       36.73       39.69      9.50 o 
  -8   7   3        9.50        5.15      5.00 o 
  -7   7   3        2.28        2.35      2.11 o 
  -6   7   3       29.09       36.30      4.54 o 
  -5   7   3      224.23      234.43     10.19 o 
  -4   7   3      108.56      119.42     16.74 o 
  -3   7   3      432.28      440.63     14.87 o 
  -2   7   3     2601.64     2594.07     58.96 o 
  -1   7   3       21.72       25.82      3.74 o 
   0   7   3        0.22       -1.09      2.12 o 
   1   7   3        2.61        5.10      2.76 o 
   2   7   3        3.33        3.72      2.70 o 
  -9   8   3        2.78       -0.56      5.10 o 
  -8   8   3        3.01        4.64      4.90 o 
  -7   8   3        3.24        2.89      2.78 o 
  -6   8   3      122.92      127.09     16.21 o 
  -5   8   3      189.98      167.09     12.74 o 
  -4   8   3        2.50        6.37      2.44 o 
  -3   8   3       40.75       40.71      4.97 o 
  -2   8   3        9.10       13.83      3.17 o 
  -1   8   3       21.87       28.18      6.08 o 
   0   8   3       74.12       82.33     10.82 o 
   1   8   3       89.79      101.84     12.43 o 
  -8   9   3       19.39       19.37      7.67 o 
  -7   9   3       61.91       53.72      9.59 o 
  -6   9   3       57.92       56.87      6.37 o 
  -5   9   3       61.12       61.10      6.39 o 
  -4   9   3       12.35       15.37      3.49 o 
  -3   9   3        7.42        6.99      3.05 o 
  -2   9   3        4.01        2.40      2.92 o 
  -1   9   3       12.68       20.59      6.17 o 
  -7  10   3        0.01       -0.26      4.58 o 
  -6  10   3        0.17        0.31      4.74 o 
  -5  10   3        5.34        8.02      3.49 o 
  -4  10   3        6.39       12.40      3.85 o 
  -3  10   3       12.79       17.52      5.55 o 
   2 -10   4        9.34       11.17      3.54 o 
   3 -10   4        0.51        4.45      2.82 o 
   4 -10   4       54.07       72.07      7.39 o 
   5 -10   4        0.87       -0.45      2.28 o 
   6 -10   4       42.94       42.48      6.23 o 
  -1  -9   4       15.71       25.53      7.05 o 
   0  -9   4        7.17        6.60      4.03 o 
   1  -9   4      110.15      109.36      8.61 o 
   2  -9   4       25.35       33.41      5.36 o 
   3  -9   4        0.46        0.64      2.27 o 
   4  -9   4       71.55       74.25      7.04 o 
   5  -9   4       17.94       19.45      3.79 o 
   6  -9   4        6.68        2.88      2.64 o 
   7  -9   4       62.16       67.96      8.90 o 
   8  -9   4      185.63      185.61     11.48 o 
  -2  -8   4        4.95        7.36      3.93 o 
  -1  -8   4        3.09        6.10      3.57 o 
   0  -8   4      155.84      153.95      8.49 o 
   1  -8   4        9.57        7.88      2.51 o 
   2  -8   4       37.30       41.09      5.13 o 
   3  -8   4       20.98       18.96      3.64 o 
   4  -8   4       28.24       31.28      5.67 o 
   5  -8   4       31.62       41.60      5.27 o 
   6  -8   4        5.38        7.59      6.44 o 
   7  -8   4        0.05        1.08      2.83 o 
   8  -8   4        8.90       12.39      3.68 o 
  -4  -7   4        9.84        8.67      4.34 o 
  -3  -7   4       36.30       35.71      7.14 o 
  -2  -7   4       86.27      100.61     10.56 o 
  -1  -7   4       89.14       88.53      9.40 o 
   0  -7   4      270.33      283.52     11.54 o 
   1  -7   4      509.48      502.78     16.48 o 
   2  -7   4        2.44        3.98      2.07 o 
   3  -7   4      113.07      108.60      7.00 o 
   4  -7   4        8.32        6.37      2.41 o 
   5  -7   4       69.17       75.24      9.65 o 
   6  -7   4        3.13        4.61      2.03 o 
   7  -7   4       18.28       22.88      3.95 o 
   8  -7   4        3.09        5.42      2.98 o 
   9  -7   4       45.67       42.48      7.84 o 
  -5  -6   4       38.60       39.85      5.74 o 
  -4  -6   4      288.42      295.13     12.55 o 
  -3  -6   4      143.78      126.44      7.56 o 
  -2  -6   4        4.41        7.95      2.85 o 
  -1  -6   4       19.14       20.86      2.57 o 
   0  -6   4       23.08       22.11      3.39 o 
   1  -6   4      319.56      312.94     11.38 o 
   2  -6   4      340.01      305.78     30.43 o 
   3  -6   4       83.97       76.08      5.44 o 
   4  -6   4      339.45      316.17     18.62 o 
   5  -6   4       64.22       53.08      5.19 o 
   6  -6   4       86.45       88.39      6.53 o 
   7  -6   4      231.62      224.24     13.66 o 
   8  -6   4        0.00       -0.44      4.47 o 
   9  -6   4       21.65       18.58      5.49 o 
  -6  -5   4        4.88        9.73      3.66 o 
  -5  -5   4       95.00       88.41      7.37 o 
  -4  -5   4      310.24      289.61     27.67 o 
  -3  -5   4        0.74        2.95      1.99 o 
  -2  -5   4      657.99      621.64     14.24 o 
  -1  -5   4      352.57      314.46     17.01 o 
   0  -5   4       28.24       27.73      2.59 o 
   1  -5   4        4.73        1.83      1.36 o 
   2  -5   4      228.30      230.16      8.85 o 
   3  -5   4       17.33       20.02      2.90 o 
   4  -5   4        0.60        2.33      1.75 o 
   5  -5   4       37.30       42.96      7.31 o 
   6  -5   4      309.80      288.86     11.52 o 
   7  -5   4      300.16      290.33     12.02 o 
   8  -5   4       69.63       63.82     10.08 o 
   9  -5   4       79.91       92.14     12.77 o 
  -6  -4   4       42.75       44.65      5.85 o 
  -5  -4   4       16.87       19.10      4.82 o 
  -4  -4   4       73.57       78.15     12.40 o 
  -3  -4   4       73.62       71.80      5.10 o 
  -2  -4   4       22.83       22.64      2.51 o 
  -1  -4   4      117.63      117.18      4.71 o 
   0  -4   4       21.00       21.75      2.19 o 
   1  -4   4     1705.32     1733.15     30.48 o 
   2  -4   4     2623.95     2633.40     61.73 o 
   3  -4   4     1580.74     1631.93     28.78 o 
   4  -4   4     2210.00     2168.98     49.09 o 
   5  -4   4      385.06      344.77     16.66 o 
   6  -4   4      204.52      182.19     20.13 o 
   7  -4   4       62.97       68.12      9.55 o 
   8  -4   4        1.77        1.38      3.51 o 
   9  -4   4        1.60       -0.33      3.74 o 
  -7  -3   4      118.68      129.98      8.77 o 
  -6  -3   4        0.08        1.34      2.05 o 
  -5  -3   4        6.21        8.37      2.58 o 
  -4  -3   4        0.05        1.05      1.50 o 
  -3  -3   4       86.67       76.85      3.94 o 
  -2  -3   4       94.73       87.38      4.30 o 
  -1  -3   4       22.94       21.19      2.03 o 
   0  -3   4      351.00      367.83      8.47 o 
   1  -3   4      455.73      473.80     10.01 o 
   2  -3   4       42.58       47.41      3.12 o 
   3  -3   4       94.70       86.05      3.50 o 
   4  -3   4      327.41      302.15     19.14 o 
   5  -3   4       78.30       75.84      4.22 o 
   6  -3   4       86.97       81.06      5.70 o 
   7  -3   4        0.11        0.20      2.60 o 
   8  -3   4      175.23      199.01     16.01 o 
   9  -3   4       50.01       44.30      9.56 o 
  -8  -2   4        0.03        3.58      5.60 o 
  -7  -2   4       48.45       52.89      7.97 o 
  -6  -2   4       25.02       21.65      4.91 o 
  -5  -2   4       72.29       70.38      5.30 o 
  -4  -2   4        3.50        8.29      1.65 o 
  -3  -2   4     1370.22     1439.99     34.30 o 
  -2  -2   4      137.11      137.58      4.58 o 
  -1  -2   4      764.56      735.90     14.37 o 
   0  -2   4       15.00       18.17      1.55 o 
   1  -2   4     2001.13     1962.62     33.33 o 
   2  -2   4      877.04      911.18     17.12 o 
   3  -2   4        6.00        5.95      1.35 o 
   4  -2   4      100.65      115.34      5.55 o 
   5  -2   4      240.63      220.72     14.33 o 
   6  -2   4       33.03       37.86      4.58 o 
   7  -2   4       97.47      106.67      7.71 o 
   8  -2   4      165.89      183.01     10.16 o 
  -7  -1   4       63.74       62.38      6.81 o 
  -6  -1   4       91.91       90.98     15.41 o 
  -5  -1   4      281.80      284.32      8.29 o 
  -4  -1   4        8.67        6.00      1.42 o 
  -3  -1   4      991.45     1049.09     19.98 o 
  -2  -1   4      215.68      244.37      6.20 o 
  -1  -1   4      212.39      192.39      4.88 o 
   0  -1   4      338.28      355.64      7.76 o 
   1  -1   4      610.35      670.47     13.10 o 
   2  -1   4       35.84       40.56      2.53 o 
   3  -1   4       44.69       47.32      2.92 o 
   4  -1   4       38.77       41.19      2.96 o 
   5  -1   4        1.88        3.93      2.01 o 
   6  -1   4      597.32      578.17     22.96 o 
   7  -1   4       37.41       38.17      6.64 o 
   8  -1   4       14.44       18.56      4.37 o 
  -9   0   4       15.51       16.33      6.01 o 
  -8   0   4       92.72      105.82     11.71 o 
  -7   0   4      895.90      881.37     25.30 o 
  -6   0   4      102.73      100.62      6.73 o 
  -5   0   4        1.34        1.63      1.33 o 
  -4   0   4      277.20      273.88      7.34 o 
  -3   0   4     1872.49     2007.92     34.76 o 
  -2   0   4      333.06      368.39      7.87 o 
  -1   0   4       44.84       46.98      7.71 o 
   0   0   4      480.95      510.32     10.30 o 
   1   0   4     1858.95     1976.32     33.64 o 
   2   0   4      159.24      170.12      5.17 o 
   3   0   4        0.90        3.17      1.58 o 
   4   0   4      125.78      133.70      8.56 o 
   5   0   4       49.58       45.69      4.91 o 
   6   0   4      764.52      758.85     22.90 o 
   7   0   4        7.54        6.35      2.89 o 
   8   0   4        5.81        8.92      6.63 o 
  -9   1   4        1.82        6.77      4.59 o 
  -7   1   4      517.30      474.14     17.50 o 
  -6   1   4       33.26       33.19      3.01 o 
  -5   1   4      285.39      303.81      8.41 o 
  -4   1   4       19.20       21.65      1.93 o 
  -3   1   4      118.11      130.40      4.58 o 
  -2   1   4       57.20       70.93      3.89 o 
  -1   1   4      575.96      552.34     10.88 o 
   0   1   4       23.36       23.52      1.81 o 
   1   1   4      519.04      565.73     11.68 o 
   2   1   4       67.94       66.98      4.15 o 
   3   1   4      424.73      376.44     26.03 o 
   4   1   4       49.40       53.71      4.99 o 
   5   1   4       10.58        8.60      2.60 o 
   6   1   4       22.14       26.85      5.54 o 
   7   1   4       21.82       28.87      6.48 o 
  -8   2   4       47.40       48.07      8.29 o 
  -7   2   4      467.75      480.15     15.20 o 
  -6   2   4      388.95      384.50     10.10 o 
  -5   2   4       16.75       17.54      1.99 o 
  -4   2   4      545.88      587.66     12.49 o 
  -3   2   4       23.14       28.61      3.53 o 
  -2   2   4     5943.62     6061.34     97.75 o 
  -1   2   4     1542.52     1664.77     29.01 o 
   0   2   4      148.82      166.84      4.99 o 
   1   2   4       19.47       20.67      2.35 o 
   2   2   4      122.12      126.27      6.45 o 
   3   2   4       24.28       19.14      3.21 o 
   4   2   4        0.43        3.07      2.74 o 
   5   2   4        0.87        1.06      1.96 o 
   6   2   4        0.01        2.67      2.67 o 
   7   2   4       66.97       61.00      7.41 o 
 -10   3   4        1.85       10.17      4.82 o 
  -9   3   4        1.25        2.37      3.91 o 
  -8   3   4      152.70      161.44     13.40 o 
  -7   3   4      196.29      214.53      9.41 o 
  -6   3   4       58.19       52.88      4.94 o 
  -5   3   4      554.30      550.69     16.16 o 
  -4   3   4       80.18       88.84      4.04 o 
  -3   3   4      437.46      452.96     11.95 o 
  -2   3   4      333.30      351.42      8.28 o 
  -1   3   4       92.86      105.80      3.96 o 
   0   3   4        5.68        8.01      1.43 o 
   1   3   4      176.74      182.66      5.69 o 
   2   3   4        4.87        3.21      1.88 o 
   3   3   4      206.78      196.88      9.85 o 
   4   3   4      616.09      553.72     18.27 o 
   5   3   4        1.55       -0.64      2.16 o 
   6   3   4        3.39        6.21      3.17 o 
  -9   4   4       11.92       13.50      4.73 o 
  -8   4   4      354.46      356.25     26.74 o 
  -7   4   4     1340.16     1457.63     48.25 o 
  -6   4   4        0.08        0.57      1.65 o 
  -5   4   4       14.83       12.23      2.88 o 
  -4   4   4       39.12       42.55      2.85 o 
  -3   4   4       57.43       64.90      3.68 o 
  -2   4   4       20.55       26.82      2.33 o 
  -1   4   4       78.25       81.50      9.89 o 
   0   4   4       38.23       42.49      4.10 o 
   1   4   4      342.24      315.09     11.27 o 
   2   4   4       19.52       26.02      3.82 o 
   3   4   4       89.41       90.56      7.14 o 
   4   4   4       72.58       83.12      7.55 o 
   5   4   4      118.64      100.60      9.04 o 
  -9   5   4       45.24       61.01      9.40 o 
  -8   5   4       86.46       87.90     11.09 o 
  -7   5   4      115.03      124.24     18.54 o 
  -6   5   4       39.99       42.52      4.71 o 
  -5   5   4        8.32       10.26      1.88 o 
  -4   5   4      102.75       99.23     10.19 o 
  -3   5   4       19.92       22.28      2.29 o 
  -2   5   4      859.37      861.72     17.72 o 
  -1   5   4      823.26      768.07     16.30 o 
   0   5   4      561.99      538.34     12.53 o 
   1   5   4      339.59      338.50     12.48 o 
   2   5   4       79.52       67.42     10.60 o 
   3   5   4       49.29       57.29     10.97 o 
   4   5   4       11.04       10.62      3.75 o 
 -10   6   4        4.86       10.64      5.67 o 
  -9   6   4        2.39       -0.11      4.65 o 
  -8   6   4      220.71      251.60     17.54 o 
  -7   6   4       27.54       32.62      7.45 o 
  -6   6   4        1.58        1.57      3.20 o 
  -5   6   4       12.68       13.63      2.14 o 
  -4   6   4       44.20       47.15      5.86 o 
  -3   6   4       33.03       37.52      6.07 o 
  -2   6   4      153.79      147.88     10.33 o 
  -1   6   4       56.36       59.32      4.10 o 
   0   6   4       57.75       56.58      5.25 o 
   1   6   4      203.11      207.01      9.83 o 
   2   6   4        0.04       -0.47      2.29 o 
   3   6   4        2.26       10.11      5.90 o 
  -9   7   4        8.97       12.16      6.76 o 
  -8   7   4       89.12      102.00     13.56 o 
  -7   7   4      166.75      140.89     15.09 o 
  -6   7   4      225.33      195.26     14.79 o 
  -5   7   4       88.40       53.45      8.59 o 
  -4   7   4      103.39      111.34      7.03 o 
  -3   7   4        4.47        5.56      2.28 o 
  -2   7   4        1.07        0.12      1.34 o 
  -1   7   4       52.76       42.37      4.65 o 
   0   7   4        1.20        2.04      2.24 o 
   1   7   4        6.57        9.85      3.34 o 
   2   7   4        2.28        7.22      3.42 o 
  -9   8   4        8.30       19.91      7.39 o 
  -8   8   4       16.29       11.98      6.70 o 
  -7   8   4       12.33        5.76      3.99 o 
  -6   8   4      197.15      195.00     15.43 o 
  -5   8   4      158.97      133.86     14.23 o 
  -4   8   4       24.88       15.53      3.45 o 
  -3   8   4        1.16        0.73      2.04 o 
  -2   8   4        1.69        0.21      2.67 o 
  -1   8   4       10.79       14.76      4.85 o 
   0   8   4       92.58       98.20     11.36 o 
  -8   9   4        0.46       -1.24      5.08 o 
  -7   9   4       14.85       14.94      5.72 o 
  -6   9   4      108.70      118.59     14.87 o 
  -5   9   4       29.47       31.63      7.92 o 
  -4   9   4        3.41        6.66      4.15 o 
  -3   9   4       15.12       14.28      5.16 o 
  -2   9   4       40.54       39.85      7.62 o 
  -1   9   4       40.95       56.68      9.62 o 
   2 -10   5       52.09       54.48      6.67 o 
   3 -10   5       20.75       24.38      4.73 o 
   4 -10   5       16.99       18.07      4.00 o 
   5 -10   5        0.12        1.91      2.68 o 
   0  -9   5        0.34        3.94      3.58 o 
   1  -9   5       53.42       72.28     10.41 o 
   2  -9   5        5.46        4.10      2.55 o 
   3  -9   5        0.31       -0.72      2.10 o 
   4  -9   5        1.70        2.04      2.05 o 
   5  -9   5       30.07       31.58      5.22 o 
   6  -9   5        2.52        5.13      3.00 o 
   7  -9   5        0.50       -0.47      2.68 o 
  -2  -8   5       43.58       51.14      8.62 o 
  -1  -8   5        3.09        1.32      2.89 o 
   0  -8   5        0.71        0.18      1.90 o 
   1  -8   5      140.57      137.87      8.66 o 
   2  -8   5       48.07       47.11      5.62 o 
   3  -8   5      106.91      103.34     20.73 o 
   4  -8   5      150.65      159.31      9.87 o 
   5  -8   5       42.97       33.76      4.90 o 
   6  -8   5        0.85        0.63      2.03 o 
   7  -8   5       36.15       41.16      7.54 o 
   8  -8   5       29.12       27.82      7.82 o 
  -3  -7   5       19.87       22.30      5.74 o 
  -2  -7   5      126.21      110.50     10.03 o 
  -1  -7   5      185.53      179.11      8.97 o 
   0  -7   5       36.36       34.28      4.46 o 
   1  -7   5       12.55       11.43      2.82 o 
   2  -7   5       85.51       81.40      6.25 o 
   3  -7   5      238.80      230.48     21.83 o 
   4  -7   5        8.19       14.53      3.82 o 
   5  -7   5       52.66       45.08      5.27 o 
   6  -7   5        0.21       -0.58      1.93 o 
   7  -7   5       15.15       19.09      3.96 o 
   8  -7   5        3.21        2.69      2.60 o 
  -4  -6   5       42.85       42.58      7.03 o 
  -3  -6   5       79.97       80.62      6.36 o 
  -2  -6   5       54.29       55.84      6.81 o 
  -1  -6   5       72.46       65.98     12.98 o 
   0  -6   5       76.97       74.11      5.46 o 
   1  -6   5      355.09      352.76     21.24 o 
   2  -6   5       38.90       38.60      4.39 o 
   3  -6   5      295.85      289.64     12.60 o 
   4  -6   5       14.18       13.02      3.24 o 
   5  -6   5       69.09       71.89      8.04 o 
   6  -6   5       45.52       44.95      5.25 o 
   7  -6   5        0.43        2.09      2.32 o 
   8  -6   5       21.86       30.39      6.91 o 
  -5  -5   5        1.38        4.71      2.55 o 
  -4  -5   5       89.20       97.93      8.61 o 
  -3  -5   5      387.46      350.96     12.57 o 
  -2  -5   5      280.38      274.38      8.44 o 
  -1  -5   5        0.62        1.76      1.32 o 
   0  -5   5      724.40      713.01     15.36 o 
   1  -5   5       56.28       50.66      5.81 o 
   2  -5   5      173.17      181.54      7.91 o 
   3  -5   5       18.63       17.64      3.37 o 
   4  -5   5       72.23       67.84      5.51 o 
   5  -5   5      182.00      171.67      8.41 o 
   6  -5   5      722.66      672.39     26.99 o 
   7  -5   5       63.26       66.82      6.48 o 
  -6  -4   5       41.33       54.70     10.03 o 
  -5  -4   5       66.09       67.15      7.45 o 
  -4  -4   5      670.51      607.04     26.29 o 
  -3  -4   5       53.71       51.75      3.86 o 
  -2  -4   5       27.65       24.59      2.98 o 
  -1  -4   5       13.66       14.15      2.01 o 
   0  -4   5        3.53        4.01      1.27 o 
   1  -4   5     1556.13     1559.98     28.22 o 
   2  -4   5      756.84      717.28     17.38 o 
   3  -4   5       30.44       34.03      2.59 o 
   4  -4   5      540.63      539.44     22.00 o 
   5  -4   5      207.38      188.50     12.18 o 
   6  -4   5      318.44      313.86     20.53 o 
   7  -4   5       38.63       27.90      6.55 o 
   8  -4   5       47.21       63.25     10.44 o 
  -7  -3   5       26.11       31.91      8.41 o 
  -6  -3   5        0.36       -2.25      4.09 o 
  -5  -3   5      255.44      231.69     10.23 o 
  -4  -3   5        1.49        0.29      1.19 o 
  -3  -3   5      311.63      313.77     11.81 o 
  -2  -3   5        4.64        4.96      1.75 o 
  -1  -3   5       31.10       30.81      3.11 o 
   0  -3   5      325.09      329.65      8.13 o 
   1  -3   5      308.54      329.30     11.48 o 
   2  -3   5     1627.92     1684.78     29.89 o 
   3  -3   5      366.90      374.96      9.14 o 
   4  -3   5      293.57      285.29      7.94 o 
   5  -3   5      102.80       96.77      4.84 o 
   6  -3   5      349.33      369.00     13.07 o 
   7  -3   5       15.54       10.08      5.11 o 
   8  -3   5        0.07        3.37      4.40 o 
  -7  -2   5        2.21       17.84      6.13 o 
  -6  -2   5      147.00      125.61     12.31 o 
  -5  -2   5        2.66        3.86      1.78 o 
  -4  -2   5      140.57      151.44      5.78 o 
  -3  -2   5      124.71      132.85      5.00 o 
  -2  -2   5      154.95      165.32      5.30 o 
  -1  -2   5      781.00      820.32     16.10 o 
   0  -2   5       19.55       25.83      1.98 o 
   1  -2   5     1175.99     1231.80     22.45 o 
   2  -2   5      332.98      343.37      8.45 o 
   3  -2   5        3.83        3.34      1.52 o 
   4  -2   5       87.94       94.33      4.33 o 
   5  -2   5       65.55       67.51      5.75 o 
   6  -2   5       12.16       14.85      3.29 o 
   7  -2   5      168.63      168.25      9.33 o 
   8  -2   5       12.50       17.64      4.24 o 
  -7  -1   5       22.00       33.75      7.67 o 
  -6  -1   5        6.86        2.98      3.19 o 
  -5  -1   5        6.30        8.33      2.51 o 
  -4  -1   5       75.32       74.66      3.86 o 
  -3  -1   5     1156.76     1241.44     24.14 o 
  -2  -1   5       16.59       18.07      2.13 o 
  -1  -1   5       60.54       60.85      2.50 o 
   0  -1   5      850.18      891.90     16.94 o 
   1  -1   5      285.02      316.95      7.79 o 
   2  -1   5      897.66      944.27     18.24 o 
   3  -1   5      225.92      222.93     10.77 o 
   4  -1   5      223.14      216.57      6.81 o 
   5  -1   5     1533.12     1522.34     37.17 o 
   6  -1   5       62.07       50.07      6.81 o 
   7  -1   5      274.37      288.20     13.00 o 
   8  -1   5       30.71       35.18      7.66 o 
  -9   0   5        5.59       14.87      6.27 o 
  -8   0   5       14.07        7.82      5.43 o 
  -7   0   5      121.70       85.35     10.30 o 
  -6   0   5       42.34       44.80      4.89 o 
  -5   0   5       36.25       43.73      4.64 o 
  -4   0   5      534.87      568.41     12.65 o 
  -3   0   5        3.66        2.70      1.36 o 
  -2   0   5      136.01      153.66      7.92 o 
  -1   0   5      476.85      492.49     14.89 o 
   0   0   5      116.92      126.10      4.10 o 
   1   0   5        9.59       10.67      2.77 o 
   2   0   5        4.81        5.00      1.45 o 
   3   0   5       32.15       38.06      4.27 o 
   4   0   5       52.81       52.80      5.38 o 
   5   0   5      183.69      198.46      9.56 o 
   6   0   5       11.68       14.15      3.50 o 
   7   0   5        0.12        1.48      2.80 o 
  -8   1   5       66.75       55.58      9.23 o 
  -7   1   5      123.77      118.68     15.75 o 
  -6   1   5      110.37       96.36     10.60 o 
  -5   1   5       43.26       52.53     11.92 o 
  -4   1   5        8.75        5.38      1.81 o 
  -3   1   5       19.62       18.21      2.64 o 
  -2   1   5     1616.42     1632.16     34.76 o 
  -1   1   5      877.18      875.78     16.56 o 
   0   1   5      257.22      261.49      6.80 o 
   1   1   5       42.26       47.35      2.98 o 
   2   1   5     1817.12     1894.82     33.69 o 
   3   1   5        8.11        9.78      3.79 o 
   4   1   5        1.35        2.37      3.28 o 
   5   1   5       22.79       25.31      5.88 o 
   6   1   5        5.00        4.41      4.65 o 
   7   1   5        0.04        0.30      3.03 o 
  -9   2   5        2.96        5.75      4.99 o 
  -8   2   5      145.83      148.34     13.74 o 
  -7   2   5      485.39      482.97     15.90 o 
  -6   2   5      234.46      234.37     13.75 o 
  -5   2   5       41.68       37.30      4.18 o 
  -4   2   5      535.36      517.31     20.81 o 
  -3   2   5       56.01       43.89      3.88 o 
  -2   2   5      245.34      302.58      7.33 o 
  -1   2   5       44.97       50.29      2.73 o 
   0   2   5      908.77      947.88     18.43 o 
   1   2   5       59.37       69.15      3.49 o 
   2   2   5       51.81       42.73      4.29 o 
   3   2   5        9.14        7.01      2.41 o 
   4   2   5        0.55        0.08      1.87 o 
   5   2   5       74.40       66.00      9.42 o 
   6   2   5       24.19       38.18      6.02 o 
  -9   3   5        1.17        6.77      4.17 o 
  -8   3   5        0.26        2.56      2.30 o 
  -7   3   5      575.47      555.01     22.35 o 
  -6   3   5     1030.56      977.29     26.82 o 
  -5   3   5     1124.64     1126.39     27.67 o 
  -4   3   5      811.42      698.16     25.53 o 
  -3   3   5      201.20      201.58     10.45 o 
  -2   3   5      468.95      488.19     11.62 o 
  -1   3   5       19.89       22.62      2.22 o 
   0   3   5       59.95       64.33      7.13 o 
   1   3   5      103.37      113.72      7.56 o 
   2   3   5       67.22       68.30      5.65 o 
   3   3   5       78.62       80.19      6.71 o 
   4   3   5      229.77      192.87      9.98 o 
   5   3   5       32.91       24.20      6.72 o 
 -10   4   5       96.03      124.26     14.01 o 
  -9   4   5       18.18       15.56      3.63 o 
  -8   4   5        8.12        9.47      3.00 o 
  -7   4   5       90.89       81.06      6.71 o 
  -6   4   5      703.78      744.11     20.84 o 
  -5   4   5      577.24      571.39     16.76 o 
  -4   4   5        6.90        4.12      1.88 o 
  -3   4   5       53.58       53.99      6.74 o 
  -2   4   5      145.64      142.44      5.10 o 
  -1   4   5      374.42      364.96      9.37 o 
   0   4   5      206.12      190.77      6.37 o 
   1   4   5      133.39      114.96     20.43 o 
   2   4   5       29.43       31.88      4.50 o 
   3   4   5       11.98       13.42      3.53 o 
   4   4   5        1.90        6.07      3.13 o 
   5   4   5        1.45        1.69      4.84 o 
  -9   5   5       36.53       39.46      7.87 o 
  -8   5   5        0.23        0.27      2.25 o 
  -7   5   5      328.68      335.22     13.04 o 
  -6   5   5        8.05       10.09      3.89 o 
  -5   5   5        5.07        0.91      1.70 o 
  -4   5   5        0.56        0.66      1.43 o 
  -3   5   5      102.75      103.66      7.94 o 
  -2   5   5       89.94       80.28      5.53 o 
  -1   5   5     1361.49     1344.54     25.93 o 
   0   5   5      685.52      668.70     19.22 o 
   1   5   5      200.39      187.55      9.04 o 
   2   5   5       25.93       32.73      5.08 o 
   3   5   5      133.64      125.23      8.77 o 
   4   5   5       28.96       33.83      5.81 o 
  -9   6   5       10.67       14.63      5.27 o 
  -7   6   5       14.73        9.07      4.95 o 
  -6   6   5      265.79      257.13     11.03 o 
  -5   6   5        0.52       -0.06      1.51 o 
  -4   6   5      202.23      174.33      8.20 o 
  -3   6   5       35.39       44.07      4.48 o 
  -2   6   5      722.82      703.13     19.38 o 
  -1   6   5       76.73       63.42      4.31 o 
   0   6   5       50.69       54.71      5.98 o 
   1   6   5       17.83       13.89      3.57 o 
   2   6   5        5.87        5.54      3.04 o 
   3   6   5        0.04        4.96      3.34 o 
  -8   7   5        4.09        7.27      5.82 o 
  -7   7   5       62.26       65.83     11.01 o 
  -6   7   5      222.19      205.65     15.57 o 
  -5   7   5        0.92        1.87      3.28 o 
  -4   7   5       45.69       57.61      9.01 o 
  -3   7   5      124.04      128.33     14.35 o 
  -2   7   5      241.90      241.62     24.82 o 
  -1   7   5        0.07        2.05      2.13 o 
   0   7   5        2.37        0.24      2.43 o 
   1   7   5        0.00        1.34      3.38 o 
  -8   8   5       20.15       20.22      7.98 o 
  -7   8   5        5.94        4.85      4.30 o 
  -6   8   5        0.02       -0.15      2.92 o 
  -5   8   5        1.23        3.43      4.05 o 
  -4   8   5       15.66       22.87      6.04 o 
  -3   8   5        0.12        4.00      3.43 o 
  -1   8   5       28.58       37.67      7.25 o 
   0   8   5        0.45        0.33      3.22 o 
  -7   9   5        3.41       -1.13      4.05 o 
  -6   9   5       73.17       77.76     11.90 o 
  -5   9   5        4.18        8.08      5.61 o 
  -4   9   5       44.77       37.00      8.02 o 
   0  -9   6       13.32       14.68      4.84 o 
   1  -9   6       42.82       59.21      6.72 o 
   2  -9   6       13.25       13.51      3.45 o 
   3  -9   6       27.04       34.65      5.21 o 
   4  -9   6      108.45      108.07      8.24 o 
   5  -9   6       23.80       18.34      4.89 o 
   6  -9   6        0.90       -0.77      2.62 o 
  -2  -8   6       63.87       92.51     10.92 o 
  -1  -8   6       48.80       58.49      8.69 o 
   0  -8   6       59.92       69.79      6.90 o 
   1  -8   6       30.08       31.63      5.76 o 
   2  -8   6       45.55       57.34      6.21 o 
   3  -8   6      189.99      204.56     20.52 o 
   4  -8   6        3.14        2.32      3.33 o 
   5  -8   6       55.56       61.05      6.72 o 
   6  -8   6        1.81        4.46      2.61 o 
   7  -8   6       14.24       19.90      4.38 o 
  -3  -7   6        1.06        3.54      3.22 o 
  -2  -7   6        0.62        3.48      2.74 o 
  -1  -7   6      132.52      148.29      8.89 o 
   0  -7   6      199.33      219.78     10.11 o 
   1  -7   6      208.11      215.31     18.69 o 
   2  -7   6       39.48       46.63      5.26 o 
   3  -7   6        1.86        2.76      1.77 o 
   4  -7   6      150.72      133.62      8.18 o 
   5  -7   6        3.22        3.69      2.24 o 
   6  -7   6        1.71       -0.71      3.10 o 
   7  -7   6       28.47       32.67      5.30 o 
   8  -7   6        5.48        4.19      3.93 o 
  -4  -6   6      220.37      216.05     15.07 o 
  -3  -6   6      158.48      156.11      8.59 o 
  -2  -6   6      104.18      118.56      7.30 o 
  -1  -6   6      164.99      185.15      8.79 o 
   0  -6   6      706.63      737.87     21.50 o 
   1  -6   6       95.25       95.33      6.44 o 
   2  -6   6        0.07        1.68      1.54 o 
   3  -6   6       63.82       64.33      5.71 o 
   4  -6   6       46.78       36.60      6.22 o 
   5  -6   6      518.91      495.54     16.86 o 
   6  -6   6       67.80       52.07      5.80 o 
   7  -6   6       38.11       50.57      6.04 o 
   8  -6   6        6.58        7.94      3.98 o 
  -5  -5   6       14.96       20.70      6.36 o 
  -3  -5   6        7.41        6.82      2.03 o 
  -2  -5   6       38.75       38.73      3.43 o 
  -1  -5   6      651.58      663.20     15.23 o 
   0  -5   6       96.78      102.23     10.59 o 
   1  -5   6       38.04       41.22      4.27 o 
   2  -5   6        8.39        9.96      3.94 o 
   3  -5   6      266.00      262.69     10.38 o 
   4  -5   6        1.32        4.12      2.28 o 
   5  -5   6        1.84        2.04      3.28 o 
   6  -5   6        2.43        3.10      1.93 o 
   7  -5   6        8.63       10.70      3.93 o 
   8  -5   6       93.53       92.22     11.38 o 
  -6  -4   6        3.78       14.37      5.96 o 
  -4  -4   6       37.56       35.46      6.91 o 
  -3  -4   6      315.36      313.70     12.25 o 
  -2  -4   6       16.04       15.55      2.29 o 
  -1  -4   6        4.06        8.71      2.44 o 
   0  -4   6     1548.30     1511.52     28.20 o 
   1  -4   6       62.22       64.99      3.57 o 
   2  -4   6        2.38        4.29      1.38 o 
   3  -4   6       67.05       75.25      5.15 o 
   4  -4   6       58.95       61.79      5.30 o 
   5  -4   6      128.16      132.42     12.93 o 
   6  -4   6       42.61       48.50      7.22 o 
   7  -4   6        4.27        4.34      3.74 o 
   8  -4   6       10.74       17.43      5.95 o 
  -7  -3   6       90.08       89.39     12.09 o 
  -6  -3   6        2.81        6.18      4.43 o 
  -5  -3   6       20.58       25.74      6.00 o 
  -4  -3   6       34.88       26.94      3.99 o 
  -3  -3   6        1.11        0.17      1.85 o 
  -2  -3   6      286.92      275.59      7.93 o 
  -1  -3   6      213.88      227.35      6.72 o 
   0  -3   6      426.51      430.17     13.27 o 
   1  -3   6      152.64      154.56      8.24 o 
   2  -3   6        9.49       11.21      1.71 o 
   3  -3   6       14.76       18.51      2.25 o 
   4  -3   6      271.22      268.38      8.03 o 
   5  -3   6      800.59      783.45     18.56 o 
   6  -3   6       14.52       19.11      5.45 o 
   7  -3   6      185.57      224.10     16.94 o 
   8  -3   6       70.61       77.32     12.32 o 
  -7  -2   6       64.29       54.68      9.59 o 
  -6  -2   6       44.71       63.38      9.46 o 
  -5  -2   6       12.15        7.78      2.78 o 
  -4  -2   6       49.73       39.92      4.85 o 
  -3  -2   6       19.11       18.84      3.24 o 
  -2  -2   6      302.88      280.33     12.51 o 
  -1  -2   6      162.04      150.63      7.01 o 
   0  -2   6       76.45       83.57      4.41 o 
   1  -2   6       19.12       23.84      2.20 o 
   2  -2   6        6.02       10.34      2.28 o 
   3  -2   6      133.51      119.34      4.90 o 
   4  -2   6      325.27      322.01      9.04 o 
   5  -2   6      967.93      988.28     26.25 o 
   6  -2   6        7.20        8.70      2.81 o 
   7  -2   6       34.16       40.63      5.65 o 
   8  -2   6       32.51       57.06     10.50 o 
  -7  -1   6        3.01        5.11      4.08 o 
  -6  -1   6        7.57       12.98      4.49 o 
  -5  -1   6      132.64      135.67      7.74 o 
  -4  -1   6       56.27       58.55      5.36 o 
  -3  -1   6      411.86      460.22     14.14 o 
  -2  -1   6       99.49      102.89     10.70 o 
  -1  -1   6      151.32      161.03      4.76 o 
   0  -1   6      657.34      679.14     13.99 o 
   1  -1   6       30.15       33.27      2.66 o 
   2  -1   6      563.93      565.56     12.73 o 
   3  -1   6      728.85      703.57     17.39 o 
   4  -1   6       39.55       44.39      4.65 o 
   5  -1   6       26.07       27.16      4.23 o 
   6  -1   6       24.88       28.08      6.69 o 
   7  -1   6       11.06       10.14      5.06 o 
  -8   0   6       16.37       19.26      6.65 o 
  -7   0   6       37.59       29.79      6.89 o 
  -6   0   6        2.71        1.28      3.01 o 
  -5   0   6       14.56       16.98      4.57 o 
  -4   0   6       49.32       53.02      4.99 o 
  -3   0   6       62.54       56.07      4.73 o 
  -2   0   6       30.98       33.76      3.65 o 
  -1   0   6      835.28      814.45     20.17 o 
   0   0   6      128.07      134.18      9.76 o 
   1   0   6      160.37      152.79      5.30 o 
   2   0   6      266.03      284.84      8.01 o 
   3   0   6      140.96      123.48      6.92 o 
   4   0   6      101.17      100.52      6.70 o 
   5   0   6      134.59      153.14      9.62 o 
   6   0   6        1.26        0.39      2.68 o 
   7   0   6        3.03        7.95      3.85 o 
  -9   1   6       19.88       14.66      6.25 o 
  -8   1   6       45.26       37.53      8.06 o 
  -7   1   6       80.37       87.78      7.35 o 
  -6   1   6      375.05      401.11     14.12 o 
  -5   1   6       62.99       61.97      5.58 o 
  -4   1   6      219.42      207.57      8.76 o 
  -3   1   6       43.44       45.41      4.30 o 
  -2   1   6       65.23       79.22      5.27 o 
  -1   1   6       52.40       51.21      8.44 o 
   0   1   6      191.27      201.92      6.07 o 
   1   1   6      257.25      262.01      7.57 o 
   2   1   6       42.47       42.57      3.70 o 
   3   1   6        1.21        1.21      1.81 o 
   4   1   6       87.95       95.99     10.11 o 
   5   1   6       10.09        8.82      4.17 o 
   6   1   6       90.54      103.93      9.11 o 
  -9   2   6       11.78        2.01      4.78 o 
  -8   2   6       13.30       15.61      4.91 o 
  -7   2   6        3.62        4.80      2.45 o 
  -6   2   6     1483.43     1436.05     34.52 o 
  -5   2   6       45.51       47.10      5.03 o 
  -4   2   6      153.61      165.09     17.09 o 
  -3   2   6      103.23       95.57      5.91 o 
  -2   2   6        0.62        0.15      1.22 o 
  -1   2   6        4.02        4.74      1.74 o 
   0   2   6        6.19        8.58      1.63 o 
   1   2   6       25.31       30.41      2.89 o 
   2   2   6       83.82       79.24      5.62 o 
   3   2   6        1.30        3.66      2.34 o 
   4   2   6        9.78       10.04      3.20 o 
   5   2   6       57.02       61.82      6.94 o 
   6   2   6       39.48       44.80      6.75 o 
  -9   3   6        2.55       -0.72      4.08 o 
  -8   3   6        1.60        3.57      2.65 o 
  -7   3   6      375.53      406.00     38.23 o 
  -6   3   6       93.73      104.17     19.15 o 
  -5   3   6        4.38        5.03      2.10 o 
  -4   3   6       19.41       12.28      2.66 o 
  -3   3   6       89.89       87.17      7.88 o 
  -2   3   6       13.04        8.80      2.22 o 
  -1   3   6       34.00       36.93      3.96 o 
   0   3   6      249.84      241.12      7.43 o 
   1   3   6       51.52       51.99      4.90 o 
   2   3   6      252.93      230.86     10.20 o 
   3   3   6      400.65      340.04     13.56 o 
   4   3   6       45.46       46.15      5.94 o 
   5   3   6        4.41        2.22      3.23 o 
  -9   4   6       27.21       29.47      5.13 o 
  -8   4   6      176.10      182.54     10.15 o 
  -7   4   6        2.29       -0.26      2.03 o 
  -6   4   6      265.07      252.57     10.89 o 
  -5   4   6       13.53       17.08      4.38 o 
  -4   4   6       97.19      115.91      8.48 o 
  -3   4   6        4.00        4.52      2.44 o 
  -2   4   6      293.94      281.26     10.39 o 
  -1   4   6       84.90       83.80      5.86 o 
   0   4   6       17.31       15.99      2.35 o 
   1   4   6       33.49       37.83      4.63 o 
   2   4   6      130.77      112.73     11.17 o 
   3   4   6       11.62       10.76      5.26 o 
   4   4   6        5.54       11.74      4.40 o 
  -9   5   6       28.21       28.12      5.18 o 
  -8   5   6      197.20      236.26     23.42 o 
  -7   5   6       80.90       86.70      7.51 o 
  -6   5   6       98.91      107.61      7.75 o 
  -5   5   6        0.01       -1.01      1.61 o 
  -4   5   6       34.80       32.19      4.15 o 
  -3   5   6       15.47       20.67      3.58 o 
  -2   5   6      911.69      851.56     22.23 o 
  -1   5   6        3.04        4.39      2.10 o 
   0   5   6      119.42      119.76      7.12 o 
   1   5   6       19.12       24.42      4.18 o 
   2   5   6       12.60       14.58      4.01 o 
   3   5   6        0.65        2.20      3.09 o 
  -9   6   6      141.22      165.79     16.52 o 
  -8   6   6        0.09        0.62      3.19 o 
  -7   6   6        0.66        4.45      3.56 o 
  -6   6   6        3.03        3.76      2.35 o 
  -5   6   6       19.74       20.71      3.71 o 
  -4   6   6      416.14      376.22     13.32 o 
  -3   6   6       81.32       71.77      5.81 o 
  -2   6   6        0.44        2.56      2.67 o 
  -1   6   6      131.76      116.06     10.50 o 
   0   6   6        3.63        9.84      4.26 o 
   1   6   6       18.64       28.82     10.08 o 
   2   6   6        2.27        6.14      3.36 o 
  -8   7   6        5.76        5.71      4.38 o 
  -4   7   6       11.50       12.29      3.02 o 
  -3   7   6        6.94       17.04      3.44 o 
  -2   7   6        2.93        0.75      3.11 o 
  -1   7   6        7.62        6.57      3.93 o 
   0   7   6       43.27       55.63      8.95 o 
   1   7   6       20.86       23.75      7.81 o 
  -3   8   6      109.49       95.70     10.81 o 
   1  -9   7       11.63       10.83      3.48 o 
   2  -9   7       11.86       20.30      4.26 o 
   3  -9   7        6.48       11.61      3.49 o 
   4  -9   7       48.52       44.49     11.75 o 
   5  -9   7        0.23        3.48      3.14 o 
  -1  -8   7        1.68        5.29      3.70 o 
   0  -8   7       34.89       43.92      5.69 o 
   1  -8   7       67.63       68.61      6.75 o 
   2  -8   7       70.77       76.77      7.08 o 
   3  -8   7        1.68        0.32      2.15 o 
   4  -8   7       27.03       15.00      7.87 o 
   5  -8   7       20.46       17.66      5.72 o 
   6  -8   7       15.70       14.77      3.76 o 
  -1  -7   7       34.60       39.48      5.00 o 
   0  -7   7        1.08       -0.13      2.02 o 
   1  -7   7        5.88        4.92      2.52 o 
   2  -7   7        4.31        4.22      2.14 o 
   3  -7   7        0.14        0.45      2.26 o 
   4  -7   7        8.44        3.58      2.28 o 
   5  -7   7      131.38      126.90      8.39 o 
   6  -7   7        0.12        0.08      2.73 o 
   7  -7   7        1.21        6.36      6.19 o 
  -4  -6   7       11.12        9.45      5.14 o 
  -2  -6   7       35.15       34.93      7.09 o 
  -1  -6   7      148.35      138.73      7.93 o 
   0  -6   7       21.59       21.29      3.51 o 
   1  -6   7        8.54       10.29      2.72 o 
   2  -6   7      177.44      163.59     22.49 o 
   3  -6   7      748.58      677.53     20.75 o 
   4  -6   7        8.02       11.35      2.94 o 
   5  -6   7      130.17      121.80      7.79 o 
   6  -6   7        0.32        1.33      2.23 o 
   7  -6   7       10.86       10.42      3.29 o 
  -5  -5   7        5.25       15.45      5.69 o 
  -4  -5   7       19.48       19.05      5.85 o 
  -3  -5   7       22.17       27.83     10.80 o 
  -2  -5   7       11.71       10.40      3.10 o 
  -1  -5   7      117.34      118.03      7.58 o 
   0  -5   7      614.94      590.12     17.85 o 
   1  -5   7       35.43       41.21      4.41 o 
   2  -5   7      230.70      247.93     33.14 o 
   3  -5   7      127.57      124.30     16.67 o 
   4  -5   7      177.53      159.54      8.19 o 
   5  -5   7       75.07       69.45      6.17 o 
   6  -5   7        3.73        5.94      2.50 o 
   7  -5   7        4.49        3.90      3.32 o 
  -5  -4   7       11.07       11.20      5.08 o 
  -4  -4   7       62.23       58.04      6.07 o 
  -3  -4   7      131.90      133.30      8.34 o 
  -2  -4   7      341.65      314.86     28.98 o 
  -1  -4   7      165.48      161.92      7.97 o 
   0  -4   7      386.99      393.01     17.79 o 
   1  -4   7       72.81       71.41      5.52 o 
   2  -4   7       50.95       52.06      4.62 o 
   3  -4   7        0.55       12.83     12.14 o 
   4  -4   7      199.45      181.84      8.64 o 
   5  -4   7        4.50        7.93      2.28 o 
   7  -4   7       35.62       27.28      7.11 o 
  -6  -3   7      205.95      165.07     15.16 o 
  -5  -3   7      117.39       89.26     10.87 o 
  -4  -3   7       22.20       21.06      6.85 o 
  -3  -3   7        8.39        5.19      4.12 o 
  -2  -3   7       36.55       32.69      4.20 o 
  -1  -3   7        2.82        4.95      2.30 o 
   0  -3   7      253.86      274.72     15.34 o 
   1  -3   7       38.14       37.82      3.58 o 
   2  -3   7      340.49      324.97     15.97 o 
   3  -3   7      206.42      187.71     13.90 o 
   4  -3   7       19.00       24.48      2.91 o 
   5  -3   7       71.22       72.39      9.26 o 
   6  -3   7      203.71      210.96     15.57 o 
   7  -3   7       45.52       37.38      8.37 o 
  -7  -2   7        6.14       10.90      5.97 o 
  -6  -2   7      244.94      237.39     16.96 o 
  -5  -2   7       11.81        8.90      5.86 o 
  -4  -2   7        6.74        3.65      2.37 o 
  -3  -2   7        0.32        0.83      1.96 o 
  -2  -2   7        7.18        9.46      2.57 o 
  -1  -2   7      228.76      232.46      9.25 o 
   0  -2   7       20.75       27.91      3.69 o 
   1  -2   7       13.59       15.84      2.08 o 
   2  -2   7      205.21      191.85      6.29 o 
   3  -2   7       61.56       58.30      5.95 o 
   4  -2   7       60.66       67.43      6.09 o 
   5  -2   7        8.07       10.63      3.22 o 
   6  -2   7      146.40      166.38      9.26 o 
   7  -2   7        7.55       19.43      6.79 o 
  -8  -1   7        0.42       -1.52      5.50 o 
  -7  -1   7       50.72       64.98     10.49 o 
  -6  -1   7      431.82      450.91     16.33 o 
  -5  -1   7       36.75       45.73      5.53 o 
  -4  -1   7       49.08       49.68      6.22 o 
  -3  -1   7        6.83        4.41      2.05 o 
  -2  -1   7      132.74      141.11      9.88 o 
  -1  -1   7      111.13      109.01      6.05 o 
   0  -1   7       22.39       25.10      3.41 o 
   1  -1   7       12.00       11.42      1.88 o 
   2  -1   7        2.05        2.16      1.30 o 
   3  -1   7      501.88      463.25     11.71 o 
   4  -1   7      330.08      316.96     12.47 o 
   5  -1   7       82.85      101.44      9.12 o 
   6  -1   7       39.36       43.32      5.91 o 
   7  -1   7        3.50        6.87      3.88 o 
  -8   0   7       41.11       44.34      9.65 o 
  -7   0   7      147.71      115.90     13.18 o 
  -6   0   7      139.67      145.56      8.83 o 
  -5   0   7       31.79       27.56      5.71 o 
  -4   0   7       92.71       95.10      6.96 o 
  -3   0   7       54.18       52.75      5.19 o 
  -2   0   7      702.59      644.69     20.19 o 
  -1   0   7      154.60      145.80      7.01 o 
   0   0   7      548.92      530.81     42.97 o 
   1   0   7      317.90      293.80     14.46 o 
   2   0   7       23.33       24.63      2.86 o 
   3   0   7      196.64      194.34     12.57 o 
   4   0   7       52.24       62.05      6.05 o 
   5   0   7       50.11       56.69      6.41 o 
   6   0   7        3.50        6.00      3.65 o 
  -8   1   7       14.50       15.75      6.43 o 
  -7   1   7      122.41      124.37     10.44 o 
  -6   1   7      234.65      228.16     10.65 o 
  -5   1   7      424.42      411.91     30.21 o 
  -4   1   7      264.58      260.93     10.60 o 
  -3   1   7      316.59      330.57     11.78 o 
  -2   1   7      410.42      375.49     18.50 o 
  -1   1   7     2587.39     2494.31     52.29 o 
   0   1   7       21.71       21.82      3.41 o 
   1   1   7      165.53      147.80     13.34 o 
   2   1   7       67.06       74.86      4.65 o 
   3   1   7       78.13       83.46      8.73 o 
   4   1   7       52.66       68.61      7.60 o 
   5   1   7      117.31      121.62      9.37 o 
   6   1   7        5.01       -0.84      3.43 o 
  -9   2   7       80.36       81.18     12.33 o 
  -8   2   7       59.18       58.25      6.65 o 
  -7   2   7      141.39      165.78     16.13 o 
  -6   2   7       46.14       45.44      5.48 o 
  -5   2   7      355.53      346.71     13.04 o 
  -4   2   7      392.75      363.44     12.92 o 
  -3   2   7        0.66        0.32      1.56 o 
  -2   2   7       20.65       22.43      3.40 o 
  -1   2   7       31.62       36.18      4.19 o 
   0   2   7      152.55      157.05     10.62 o 
   1   2   7       10.30       11.37      2.71 o 
   2   2   7      105.99      127.59      7.61 o 
   3   2   7       29.81       33.09      7.06 o 
   4   2   7        3.99        1.54      3.19 o 
   5   2   7      143.75      154.62     10.33 o 
  -9   3   7       11.72       14.70      6.76 o 
  -8   3   7        2.03        4.01      3.19 o 
  -7   3   7       22.06       21.67      4.63 o 
  -6   3   7      149.98      155.20      9.52 o 
  -5   3   7        0.00        1.14      2.50 o 
  -4   3   7       20.28       27.24      7.89 o 
  -3   3   7       17.04       12.58      2.98 o 
  -2   3   7       50.14       54.38      5.09 o 
  -1   3   7      317.35      320.77     11.56 o 
   0   3   7     1477.45     1407.05     32.81 o 
   1   3   7      830.41      856.08     33.04 o 
   2   3   7      488.00      456.57     16.04 o 
   3   3   7        1.77        8.33      3.73 o 
   4   3   7       18.76       26.27      5.31 o 
  -9   4   7        0.02       -0.66      2.94 o 
  -8   4   7       24.09       29.25      6.84 o 
  -7   4   7        1.02        0.31      2.15 o 
  -6   4   7       13.32       15.33      4.49 o 
  -5   4   7       75.68       68.87     10.10 o 
  -4   4   7       17.11       15.62      3.29 o 
  -3   4   7       35.44       32.99      4.40 o 
  -2   4   7       40.07       47.67      6.34 o 
  -1   4   7      189.74      186.01     10.16 o 
   0   4   7       11.32        8.99      4.44 o 
   1   4   7       97.79      117.71     11.91 o 
   2   4   7       32.16       30.18      7.91 o 
   3   4   7       10.21        6.29      3.56 o 
  -9   5   7        3.59        4.95      3.84 o 
  -8   5   7        2.51        3.70      3.07 o 
  -7   5   7        0.02        2.58      2.29 o 
  -6   5   7       41.70       42.73     11.69 o 
  -5   5   7      623.51      595.62     18.62 o 
  -4   5   7        1.63       -0.42      1.75 o 
  -3   5   7      111.33       97.61     10.98 o 
  -2   5   7        0.02       -1.16      1.71 o 
  -1   5   7      111.29      108.41      9.71 o 
   0   5   7       12.94       16.32      5.45 o 
   1   5   7        1.33        5.10      4.60 o 
   2   5   7       14.34       25.29      8.49 o 
  -8   6   7       13.10       20.37      6.71 o 
  -7   6   7      212.16      230.22     11.57 o 
  -6   6   7       70.94       66.41      6.78 o 
  -5   6   7       46.16       47.32      5.48 o 
  -4   6   7        0.50        0.11      1.96 o 
  -3   6   7        2.30        3.59      3.09 o 
  -2   6   7       14.33       19.05      3.54 o 
  -1   6   7       42.41       56.05      8.59 o 
   0   6   7        7.87       11.85      5.27 o 
   1   6   7       28.31       40.34      9.02 o 
  -8   7   7       66.27       75.06     11.59 o 
  -7   7   7        7.36       21.52      6.65 o 
  -6   7   7       10.83       11.86      5.43 o 
  -5   7   7       30.08       29.86      6.89 o 
  -4   7   7        6.00       15.63      3.51 o 
  -3   7   7       32.41       42.75      5.17 o 
  -2   7   7        4.00       13.01      4.63 o 
  -1   7   7       88.13       84.22     10.55 o 
  -6   8   7       70.96       86.42     12.27 o 
  -5   8   7       15.55       14.27      5.48 o 
  -4   8   7       51.41       42.51      8.12 o 
   0  -8   8       11.22        6.28      5.50 o 
   1  -8   8        3.55        3.56      4.48 o 
   2  -8   8        5.67        7.67      2.88 o 
   3  -8   8        3.70        4.17      3.64 o 
   4  -8   8       34.14       37.03     10.21 o 
   5  -8   8        4.74       10.25      3.94 o 
  -2  -7   8        1.52        6.52      4.80 o 
  -1  -7   8       16.23       17.43      5.83 o 
   0  -7   8        0.78        1.66      3.78 o 
   1  -7   8       11.15       21.85      6.38 o 
   2  -7   8       37.35       39.21      5.34 o 
   3  -7   8       38.11       42.02      5.48 o 
   4  -7   8        5.91        7.64      2.69 o 
   5  -7   8       28.53       32.94      5.00 o 
   6  -7   8        0.00       -2.08      2.15 o 
  -2  -6   8       31.80       25.13      6.34 o 
  -1  -6   8       53.52       64.44     10.27 o 
   0  -6   8        0.42        6.48      4.81 o 
   1  -6   8      364.16      399.92     22.34 o 
   2  -6   8       28.19       27.38      5.95 o 
   3  -6   8        0.10        0.65      1.98 o 
   4  -6   8       16.57       18.94      3.76 o 
   5  -6   8        8.94        7.92      2.86 o 
   6  -6   8       25.98       17.36      3.90 o 
  -4  -5   8       86.65       73.22     10.34 o 
  -3  -5   8        0.05        1.73      2.88 o 
  -2  -5   8        6.25        5.11      2.88 o 
  -1  -5   8       16.02       14.57      5.45 o 
   0  -5   8      228.71      249.30     16.30 o 
   1  -5   8       23.05       26.67      6.43 o 
   2  -5   8       19.32       13.92      3.73 o 
   3  -5   8      271.06      235.20     10.32 o 
   4  -5   8        3.36        6.66      2.97 o 
   5  -5   8       38.62       48.11      5.40 o 
   6  -5   8        0.93        1.43      2.31 o 
   7  -5   8        8.22       12.75      4.67 o 
  -5  -4   8        2.33        2.88      4.30 o 
  -4  -4   8        0.52       -1.94      3.27 o 
  -3  -4   8        0.28        1.37      2.38 o 
  -2  -4   8        5.02        6.43      5.93 o 
  -1  -4   8      549.90      554.23     17.33 o 
   0  -4   8        0.47        1.27      1.96 o 
   1  -4   8        8.87       13.63      3.01 o 
   2  -4   8      599.79      585.18     17.83 o 
   3  -4   8       51.87       45.69      5.99 o 
   4  -4   8        0.71        2.49      3.74 o 
   5  -4   8        1.49        0.39      1.94 o 
   6  -4   8      124.59      119.69     10.73 o 
   7  -4   8       55.89       67.51     10.90 o 
  -6  -3   8        0.59       -0.95      4.94 o 
  -5  -3   8        5.47        3.37      2.76 o 
  -4  -3   8       93.30       99.63     10.18 o 
  -3  -3   8        0.26       -0.47      2.05 o 
  -2  -3   8      761.86      715.96     20.85 o 
  -1  -3   8       53.50       49.32      5.16 o 
   0  -3   8       76.56       63.60      5.55 o 
   1  -3   8       28.48       32.26      4.11 o 
   2  -3   8       62.19       65.25      5.57 o 
   3  -3   8       54.23       45.69      3.62 o 
   4  -3   8        6.48        7.40      2.35 o 
   5  -3   8      247.33      252.04     16.23 o 
   6  -3   8       91.83      100.93     12.09 o 
  -7  -2   8        0.05        1.66      4.90 o 
  -6  -2   8       37.78       32.52      8.05 o 
  -5  -2   8        0.02       -2.36      2.36 o 
  -4  -2   8       47.31       42.54      5.96 o 
  -3  -2   8      237.53      238.33     18.74 o 
  -2  -2   8       83.10       92.94     11.31 o 
  -1  -2   8       89.69       87.61      8.52 o 
   0  -2   8      185.89      173.68      8.22 o 
   1  -2   8        0.10       -0.79      1.91 o 
   2  -2   8      207.74      189.26      8.53 o 
   3  -2   8       15.13       17.87      3.12 o 
   4  -2   8       28.31       29.31      4.07 o 
   5  -2   8        2.19        5.39      2.46 o 
   6  -2   8       23.78       35.73      6.75 o 
  -7  -1   8       32.07       27.73      7.70 o 
  -6  -1   8       72.47       60.91      7.02 o 
  -5  -1   8      288.84      306.53     13.00 o 
  -4  -1   8       15.09       21.23      4.18 o 
  -3  -1   8       36.68       50.91      5.54 o 
  -2  -1   8        1.98       -1.74      1.66 o 
  -1  -1   8       67.79       60.82      5.46 o 
   0  -1   8        3.23        7.95      2.73 o 
   1  -1   8      121.89      129.98      7.32 o 
   2  -1   8       28.34       30.18      4.12 o 
   3  -1   8       63.27       66.17      5.62 o 
   4  -1   8      207.16      209.26     10.92 o 
   5  -1   8       36.18       35.71      5.19 o 
   6  -1   8        5.69        9.97      4.52 o 
  -8   0   8        1.08       -2.30      4.57 o 
  -7   0   8      350.19      354.89     17.14 o 
  -6   0   8       12.48        9.95      3.27 o 
  -5   0   8      422.56      425.90     15.64 o 
  -4   0   8      215.81      239.34     10.74 o 
  -3   0   8      216.04      214.05      9.76 o 
  -2   0   8       51.54       54.16      7.83 o 
  -1   0   8       11.01       10.23      2.81 o 
   0   0   8       49.53       53.28      6.55 o 
   1   0   8       79.59       86.90     15.28 o 
   2   0   8       12.10       10.66      2.72 o 
   3   0   8      215.01      224.32     14.15 o 
   4   0   8      183.99      184.75      9.70 o 
   5   0   8        1.04        2.68      2.74 o 
  -8   1   8        0.06       -0.23      5.14 o 
  -7   1   8        5.52        4.70      3.05 o 
  -6   1   8        0.53        4.06      2.87 o 
  -5   1   8      106.41      121.01      8.63 o 
  -4   1   8      322.14      284.57     11.71 o 
  -3   1   8        2.08        2.61      1.97 o 
  -2   1   8       15.48       13.65      3.02 o 
  -1   1   8        0.22        0.63      1.76 o 
   0   1   8       92.89       85.46      6.41 o 
   1   1   8        3.45        5.40      5.02 o 
   2   1   8        6.09        0.53      2.71 o 
   3   1   8      296.53      316.15     17.90 o 
   4   1   8       82.23      107.83     12.00 o 
   5   1   8       25.64       38.83      6.24 o 
  -8   2   8       18.39       25.66      5.28 o 
  -7   2   8        6.42        7.18      3.19 o 
  -6   2   8       14.29       16.01      3.70 o 
  -5   2   8      404.05      379.81     14.36 o 
  -4   2   8      510.52      476.82     39.33 o 
  -3   2   8        2.49        2.96      2.30 o 
  -2   2   8       92.80       96.19      7.05 o 
  -1   2   8       58.24       64.78     11.53 o 
   0   2   8       52.68       44.67      4.96 o 
   1   2   8        6.13        6.80      4.64 o 
   2   2   8       70.61       80.96      9.76 o 
   3   2   8       12.52       15.84      5.09 o 
   4   2   8      379.45      386.72     22.17 o 
  -8   3   8       76.84       93.36      8.84 o 
  -7   3   8        1.17        0.28      2.51 o 
  -6   3   8       85.46       83.07      7.68 o 
  -5   3   8      339.12      313.33     12.95 o 
  -4   3   8       31.96       30.46      4.73 o 
  -3   3   8      173.75      150.45      8.19 o 
  -2   3   8      354.61      335.30     12.58 o 
  -1   3   8      480.12      475.75     44.75 o 
   0   3   8        1.51        5.62      3.64 o 
   1   3   8      187.87      214.57     15.14 o 
   2   3   8      122.44      142.65     13.45 o 
   3   3   8       16.41       18.34      6.71 o 
  -8   4   8        0.51        2.09      3.12 o 
  -7   4   8        5.32        3.14      2.91 o 
  -6   4   8        7.85        6.83      2.84 o 
  -5   4   8      211.16      186.99     27.11 o 
  -4   4   8       36.72       37.23      7.16 o 
  -3   4   8       63.03       51.76     11.23 o 
  -2   4   8      444.29      400.27     14.15 o 
  -1   4   8       79.22       68.20      8.90 o 
   0   4   8      114.62      111.32     11.54 o 
   1   4   8      200.70      196.48     16.32 o 
   2   4   8        5.76       10.09      5.87 o 
  -8   5   8        3.64        2.30      3.16 o 
  -7   5   8        9.31        3.59      2.89 o 
  -6   5   8        9.15       10.62      3.44 o 
  -5   5   8        0.15       -0.28      2.13 o 
  -4   5   8       82.02       89.57      7.46 o 
  -3   5   8       93.64       96.28      7.44 o 
  -2   5   8       30.96       35.57      4.89 o 
  -1   5   8       33.15       26.21      6.56 o 
   0   5   8       99.69      106.73     12.06 o 
   1   5   8       51.72       61.83     10.71 o 
  -7   6   8       28.36       36.25      5.82 o 
  -6   6   8        6.14        6.41      3.17 o 
  -5   6   8       57.00       54.11      8.22 o 
  -4   6   8        3.17        6.42      2.68 o 
  -3   6   8        0.05       -0.58      2.28 o 
  -2   6   8        6.38        4.55      2.76 o 
  -1   6   8       12.64       13.87      5.41 o 
   0   6   8        3.85       17.65      6.50 o 
  -6   7   8       98.71       90.33     12.51 o 
  -5   7   8       12.80       13.46      3.69 o 
  -4   7   8        3.24       10.38      3.55 o 
  -3   7   8        9.67       13.07      3.69 o 
  -2   7   8        4.97       16.14      5.74 o 
   2  -8   9        3.58        5.69      4.62 o 
   3  -8   9       14.75        4.85      4.50 o 
  -1  -7   9        8.07       11.06      6.28 o 
   0  -7   9        8.46       19.24      7.01 o 
   1  -7   9      233.57      257.81     18.81 o 
   2  -7   9        0.80       -5.13      3.42 o 
   3  -7   9        7.79        5.66      5.31 o 
   4  -7   9        1.35       -0.06      4.66 o 
   5  -7   9       34.37       30.42      4.88 o 
  -2  -6   9       81.94       92.55     12.41 o 
  -1  -6   9       33.15       34.93      7.90 o 
   0  -6   9        6.93        3.60      4.20 o 
   1  -6   9      207.66      211.04     16.33 o 
   2  -6   9        0.84        2.79      5.21 o 
   3  -6   9       30.31       10.34      5.89 o 
   4  -6   9       69.38       74.46     12.08 o 
   5  -6   9       36.36       37.62      5.29 o 
  -4  -5   9        0.19        0.76      4.83 o 
  -3  -5   9       35.47       44.30     12.92 o 
  -2  -5   9      100.96      122.16     13.83 o 
  -1  -5   9       74.69       66.16     10.13 o 
   0  -5   9        4.33        6.12      3.98 o 
   1  -5   9       36.38       34.46      8.29 o 
   2  -5   9        9.80        6.23      5.21 o 
   3  -5   9       44.37       65.41     10.55 o 
   4  -5   9        2.73        8.73      4.80 o 
   5  -5   9        0.74        1.36      3.07 o 
   6  -5   9      204.55      223.53     15.37 o 
  -5  -4   9       25.73       24.34      7.39 o 
  -4  -4   9        0.80        3.93      3.31 o 
  -3  -4   9       31.08       44.70      6.06 o 
  -2  -4   9        2.40       -0.09      2.41 o 
  -1  -4   9        5.13        4.40      2.54 o 
   0  -4   9       78.40       84.75      6.78 o 
   1  -4   9      124.02      109.23     12.26 o 
   2  -4   9        0.21       -1.26      3.44 o 
   3  -4   9        0.38        0.60      3.45 o 
   4  -4   9       12.14        8.84      4.60 o 
   5  -4   9      102.40       79.89      9.05 o 
   6  -4   9        2.76        3.83      3.35 o 
  -5  -3   9       59.37       56.02      7.02 o 
  -4  -3   9      120.66      103.25      8.77 o 
  -3  -3   9       46.21       43.16      5.82 o 
  -2  -3   9       13.19       13.84      3.47 o 
  -1  -3   9      295.41      279.51     11.75 o 
   0  -3   9       74.33       70.07      6.23 o 
   1  -3   9       34.40       32.47      7.93 o 
   2  -3   9      111.09      110.84      7.09 o 
   3  -3   9       18.49       20.55      3.61 o 
   4  -3   9       19.10       22.83      6.06 o 
  -6  -2   9        4.89        0.04      4.84 o 
  -5  -2   9      314.84      311.44     14.20 o 
  -4  -2   9       29.64       19.53      4.26 o 
  -3  -2   9        8.74        8.06      4.05 o 
  -2  -2   9      446.40      431.43     15.42 o 
  -1  -2   9        6.01        6.61      3.04 o 
   0  -2   9       34.85       47.82      5.37 o 
   1  -2   9       20.56       15.12      3.44 o 
   2  -2   9      819.27      717.98     20.33 o 
   3  -2   9       26.08       27.09      4.07 o 
   4  -2   9        0.27        3.38      3.49 o 
   5  -2   9        0.88        7.17      4.08 o 
  -7  -1   9       17.45       17.70      7.69 o 
  -6  -1   9       22.00       22.91      4.81 o 
  -5  -1   9      291.27      300.66     13.51 o 
  -4  -1   9        0.07        1.05      2.22 o 
  -3  -1   9      212.16      199.16     16.16 o 
  -2  -1   9      750.35      690.53     22.37 o 
  -1  -1   9      333.56      284.40     11.67 o 
   0  -1   9      332.89      290.59     11.72 o 
   1  -1   9      276.16      279.81     18.74 o 
   2  -1   9        0.00        1.89      2.18 o 
   3  -1   9        5.23        3.76      3.28 o 
   4  -1   9       95.48       77.95      9.63 o 
   5  -1   9        0.31        8.47      4.12 o 
  -7   0   9       29.92       30.70      6.01 o 
  -6   0   9      303.21      346.44     14.87 o 
  -5   0   9        7.16        4.52      2.82 o 
  -4   0   9        4.46        2.27      2.15 o 
  -3   0   9      662.79      601.29     19.14 o 
  -2   0   9      315.21      282.40     16.14 o 
  -1   0   9      129.58      128.67     17.57 o 
   0   0   9       91.97       89.80      6.97 o 
   1   0   9       22.95       34.11      4.73 o 
   2   0   9        0.07        0.33      2.08 o 
   3   0   9        1.24        8.40      3.90 o 
   4   0   9        4.42       14.56      4.95 o 
   5   0   9        7.96       15.95      6.06 o 
  -7   1   9      100.47      113.21     11.13 o 
  -6   1   9      276.52      300.48     13.82 o 
  -5   1   9      461.95      464.05     21.70 o 
  -4   1   9       12.07       16.00      3.61 o 
  -3   1   9      153.47      143.21      8.70 o 
  -2   1   9      218.80      223.33     10.42 o 
  -1   1   9       10.70       14.32      3.42 o 
   0   1   9        0.15        4.02      2.36 o 
   1   1   9       10.58       10.98      3.00 o 
   2   1   9      150.15      147.69     12.92 o 
   3   1   9      266.81      292.27     18.24 o 
   4   1   9      279.20      273.08     18.34 o 
  -8   2   9       22.93       26.73      8.03 o 
  -7   2   9       21.30       22.84      5.21 o 
  -6   2   9        0.20        0.27      2.71 o 
  -5   2   9       84.76      100.76      8.46 o 
  -4   2   9        2.35       -1.23      1.90 o 
  -3   2   9      211.32      204.53     15.04 o 
  -2   2   9       24.82       22.37      5.51 o 
  -1   2   9      187.62      184.16      9.21 o 
   0   2   9      144.02      128.62     12.98 o 
   1   2   9       45.21       61.01      9.05 o 
   2   2   9       72.36       86.85     10.60 o 
   3   2   9      168.33      200.49     15.69 o 
  -8   3   9        6.94        6.90      4.12 o 
  -7   3   9       21.34       21.72      5.04 o 
  -6   3   9       23.67       18.30      4.15 o 
  -5   3   9       98.16      116.66     15.18 o 
  -4   3   9      321.06      314.75     20.73 o 
  -3   3   9       11.31       16.12      6.40 o 
  -2   3   9      191.94      215.98     21.04 o 
  -1   3   9      138.77      115.71      8.20 o 
   0   3   9       46.91       54.54      9.13 o 
   1   3   9        2.51        3.80      3.45 o 
   2   3   9       57.36       56.45     10.13 o 
  -7   4   9        0.13       -2.92      3.04 o 
  -6   4   9       19.37       14.67      4.08 o 
  -5   4   9       65.75       65.88      7.14 o 
  -4   4   9        0.19        2.19      2.64 o 
  -3   4   9       25.29       23.64      4.33 o 
  -2   4   9       52.88       46.04      5.55 o 
  -1   4   9      123.04      123.21     12.36 o 
   0   4   9       30.01       21.29      6.55 o 
   1   4   9       11.65        8.05      5.03 o 
  -7   5   9       37.58       61.44      7.62 o 
  -6   5   9       13.09       18.33      4.38 o 
  -5   5   9       44.76       42.45      5.74 o 
  -4   5   9      120.21      101.61      8.26 o 
  -3   5   9        0.09        1.37      2.49 o 
  -2   5   9       15.35        9.12      5.84 o 
  -1   5   9       20.99       27.18      7.41 o 
   0   5   9        7.69       12.94      6.00 o 
  -6   6   9       39.53       35.99      5.71 o 
  -5   6   9       20.29       16.02      4.14 o 
  -4   6   9        9.06        9.65      3.43 o 
  -3   6   9       36.72       35.13      5.92 o 
  -2   6   9       51.21       68.39     10.14 o 
   1  -7  10       64.84       61.37     11.03 o 
   2  -7  10       37.92       33.50      8.89 o 
   3  -7  10       14.35       23.57      7.80 o 
  -1  -6  10       28.75       23.42      7.39 o 
   0  -6  10        4.47        8.79      5.29 o 
   1  -6  10        0.01       -1.86      4.28 o 
   2  -6  10        4.83        2.77      4.91 o 
   3  -6  10        0.08        5.21      5.35 o 
   4  -6  10       27.69       31.44      8.63 o 
  -3  -5  10       25.48       23.66      7.89 o 
  -2  -5  10        7.89        0.28      4.53 o 
  -1  -5  10       18.43       17.51      6.19 o 
   0  -5  10        5.52       10.81      4.81 o 
   1  -5  10       17.27       38.89      8.83 o 
   2  -5  10        5.21        0.78      4.87 o 
   3  -5  10        0.07        1.73      4.45 o 
   4  -5  10        8.60       13.27      6.70 o 
  -4  -4  10       64.15       82.19     18.39 o 
  -3  -4  10       11.22       13.63      4.37 o 
  -2  -4  10       80.51       98.66      8.57 o 
  -1  -4  10        2.24        1.77      2.65 o 
   0  -4  10       55.32       46.79      9.15 o 
   1  -4  10       24.29       22.82      7.19 o 
   2  -4  10       85.86       91.74     12.43 o 
   3  -4  10       32.02       40.71      8.54 o 
   4  -4  10       41.58       58.57     10.21 o 
  -5  -3  10        9.26       17.45      4.77 o 
  -4  -3  10       58.08       68.40     11.47 o 
  -3  -3  10       12.86       11.70      3.83 o 
  -2  -3  10      202.02      172.73      9.77 o 
  -1  -3  10       55.57       57.61      7.33 o 
   0  -3  10       14.65       13.05      4.16 o 
   1  -3  10        0.30        5.09      2.68 o 
   2  -3  10        4.76        8.23      3.00 o 
   3  -3  10        0.19        2.43      4.46 o 
  -5  -2  10       96.57      104.16      9.75 o 
  -4  -2  10       14.68       19.58      4.62 o 
  -3  -2  10        6.36        0.70      2.63 o 
  -2  -2  10       75.73       76.82      7.17 o 
  -1  -2  10       53.73       51.59      6.01 o 
   0  -2  10        8.95        6.60      4.52 o 
   1  -2  10       77.36       73.73      6.60 o 
   2  -2  10       17.06       20.20      3.89 o 
   3  -2  10       46.70       38.46     13.37 o 
   4  -2  10       96.04       96.70     10.39 o 
  -6  -1  10        8.58       -0.51      3.76 o 
  -5  -1  10       34.03       42.64     11.94 o 
  -4  -1  10       79.73       71.73      8.81 o 
  -3  -1  10      116.95      131.36     14.41 o 
  -2  -1  10       36.95       37.69      5.55 o 
  -1  -1  10        2.15        0.03      2.17 o 
   0  -1  10       18.87       21.72      4.13 o 
   1  -1  10        7.83        4.56      2.73 o 
   2  -1  10        8.53        6.79      3.21 o 
   3  -1  10       33.21       31.08      6.66 o 
   4  -1  10        5.10        5.99      4.30 o 
  -6   0  10       28.97       33.63      6.28 o 
  -5   0  10        0.03       -1.38      3.76 o 
  -4   0  10      243.21      251.74     12.32 o 
  -3   0  10        3.04        6.46      2.98 o 
  -2   0  10      166.78      160.03      9.61 o 
  -1   0  10       25.48       36.87      5.40 o 
   0   0  10        0.54        1.64      2.49 o 
   1   0  10        1.75        6.86      2.77 o 
   2   0  10        1.74        2.34      3.35 o 
   3   0  10       32.43       38.85      7.75 o 
   4   0  10        0.70        7.74      5.19 o 
  -7   1  10        9.13       10.82      6.13 o 
  -6   1  10       71.73       74.95      8.54 o 
  -5   1  10       54.95       55.66      6.81 o 
  -4   1  10       40.23       51.32      6.59 o 
  -3   1  10      161.64      167.18     18.70 o 
  -2   1  10      210.95      220.10     21.11 o 
  -1   1  10       20.03       20.41      3.91 o 
   0   1  10      400.91      372.92     14.46 o 
   1   1  10      117.73      147.45     19.52 o 
   2   1  10      126.44      161.54     14.51 o 
   3   1  10       55.19       80.59     11.43 o 
  -7   2  10        8.47        6.78      4.08 o 
  -6   2  10        0.76        0.25      3.25 o 
  -5   2  10        3.26        4.01      3.13 o 
  -4   2  10       31.83       28.61      5.06 o 
  -3   2  10        6.29       12.63      4.59 o 
  -2   2  10      163.22      160.69     10.13 o 
  -1   2  10       91.59       94.19      7.93 o 
   0   2  10      306.91      334.56     13.76 o 
   1   2  10      142.45      157.31     14.44 o 
   2   2  10      102.20      120.97     13.49 o 
  -7   3  10       67.91       62.89      8.08 o 
  -6   3  10      112.51      120.16     10.14 o 
  -5   3  10      111.96      112.48      9.49 o 
  -4   3  10       16.71       16.63      4.29 o 
  -3   3  10       15.95       18.69      4.34 o 
  -2   3  10       30.11       25.99      5.05 o 
  -1   3  10        0.42        3.93      2.80 o 
   0   3  10        5.29       11.53      5.69 o 
   1   3  10       24.04       17.33      6.31 o 
  -6   4  10       19.59       18.56      4.95 o 
  -5   4  10        9.26        4.19      5.02 o 
  -4   4  10        6.09        0.29      4.66 o 
  -3   4  10       54.49       41.46      5.92 o 
  -2   4  10        0.44        2.02      3.00 o 
  -1   4  10        0.18        3.57      4.33 o 
   0   4  10        3.96       22.65      6.89 o 
  -5   5  10        3.52       12.11      4.19 o 
  -4   5  10       10.21        6.48      3.38 o 
  -3   5  10        6.57       12.45      4.07 o 
  -2   5  10       76.39       83.48     18.62 o 
  -1  -5  11        1.11        4.20      5.66 o 
   0  -5  11        5.46       12.10      6.11 o 
   1  -5  11        0.53        7.04      5.45 o 
   2  -5  11       50.24       30.16      8.57 o 
   3  -5  11       32.75       34.55      8.98 o 
  -2  -4  11       21.15       28.67      5.83 o 
  -1  -4  11        5.83        1.89      4.67 o 
   0  -4  11       19.53       17.54      7.12 o 
   1  -4  11        0.01        1.65      4.70 o 
   2  -4  11       24.55       26.91      7.77 o 
   3  -4  11       65.54       68.55     11.66 o 
  -3  -3  11       26.59       20.39      5.20 o 
  -2  -3  11       49.10       57.70      7.12 o 
  -1  -3  11        0.50        3.78      3.10 o 
   0  -3  11      134.46      125.02      9.20 o 
   1  -3  11      102.86       86.39     13.97 o 
   2  -3  11        8.92        5.98      5.42 o 
   3  -3  11       74.61       91.73     12.43 o 
  -4  -2  11        8.78        8.26      4.28 o 
  -3  -2  11        0.32        4.75      3.44 o 
  -2  -2  11      106.04      120.53      9.56 o 
  -1  -2  11       15.92       21.92      4.66 o 
   0  -2  11        3.69        3.98      2.93 o 
   1  -2  11       15.44       16.85      4.03 o 
   2  -2  11        0.11        3.19      3.14 o 
   3  -2  11        0.02        2.72      3.89 o 
  -5  -1  11       60.89       67.40      8.42 o 
  -4  -1  11        6.10       10.39      4.33 o 
  -3  -1  11       10.33       11.62      5.89 o 
  -2  -1  11       15.10       14.79      9.12 o 
  -1  -1  11        7.03        3.27      2.96 o 
   0  -1  11       12.10       11.89      4.00 o 
   1  -1  11       34.74       38.97      5.72 o 
   2  -1  11       14.60       11.57      3.73 o 
   3  -1  11        0.09        7.45      4.62 o 
  -5   0  11       22.94       25.98     12.33 o 
  -4   0  11        0.49        5.20      3.67 o 
  -3   0  11       81.33       74.32      8.05 o 
  -2   0  11      116.55      127.54      9.76 o 
  -1   0  11      124.03      121.21     24.29 o 
   0   0  11       66.46       80.11      7.83 o 
   1   0  11       37.38       49.13      6.44 o 
   2   0  11        0.81        2.74      4.09 o 
  -5   1  11       42.45       54.06      7.56 o 
  -4   1  11      154.14      155.70     11.30 o 
  -3   1  11       93.55      110.00      9.25 o 
  -2   1  11        0.04        0.33      2.96 o 
  -1   1  11      272.04      264.23     12.68 o 
   0   1  11        0.37        2.69      3.15 o 
   1   1  11        3.17        9.16      5.00 o 
  -5   2  11       41.64       51.04      7.39 o 
  -4   2  11       16.42       12.03      5.33 o 
  -3   2  11        0.06        0.89      3.12 o 
  -2   2  11      329.90      337.80     14.82 o 
  -1   2  11        7.41        7.43      3.91 o 
   0   2  11       40.62       51.09      9.25 o 
   1   2  11        0.71        6.02      5.58 o 
  -5   3  11       21.88       23.17      5.35 o 
  -4   3  11       49.81       45.49      7.94 o 
  -3   3  11      238.49      245.64     14.78 o 
  -2   3  11        2.14        3.77      3.67 o 
  -1   3  11        0.02       -2.99      2.99 o 
  -4   4  11       18.74       25.06      5.85 o 
  -3   4  11        0.21       -0.33      3.33 o 
  -1  -3  12       21.89       32.65      5.74 o 
   0  -3  12        2.12        5.61      6.08 o 
   1  -3  12       78.65       95.42     13.87 o 
  -2  -2  12       61.52       66.69      8.05 o 
  -1  -2  12      127.13      119.47     11.92 o 
   0  -2  12        5.33       11.24      3.75 o 
   1  -2  12       31.60       33.21      5.55 o 
  -3  -1  12       73.94       66.87      8.42 o 
  -2  -1  12       33.71       31.34      6.08 o 
  -1  -1  12      150.03      133.15     13.10 o 
   0  -1  12       17.13       19.89      4.78 o 
   1  -1  12       46.15       45.68      6.59 o 
  -3   0  12        0.76        3.01      4.75 o 
  -2   0  12        3.44        5.31      4.05 o 
  -1   0  12      180.71      176.64     16.67 o 
   0   0  12       27.70       32.70      5.90 o 
  -3   1  12        1.80        0.15      3.80 o 
  -2   1  12       59.29       62.15     14.63 o 
  -1   1  12       54.79       72.23      8.50 o 
                                                 
